# Supplementary material for: Functional classification of DDOST variants of uncertain clinical significance in congenital disorders of glycosylation
Source: Sci Rep. 2023 Oct 17;13:17648. doi: 10.1038/s41598-023-42178-y (PMC10582084; doi:10.1038/s41598-023-42178-y)
Supplement: Supplementary file 3 — Supplementary Table 1. [file 41598_2023_42178_MOESM3_ESM.xlsx]

## Sheet: LOX-APEX2_vs_SP-APEX2
Supplementary Table 1 - Proximity labelling screen hits
All source data related to the proximity labelling screen hits.
Uniprot_name	SP-APEX2_rep3	SP-APEX2_rep1	SP-APEX2_rep1.1	LOX-APEX2_rep3	LOX-APEX2_rep2	LOX-APEX2_rep1	AVG_SP-APEX2	AVG_LOX-APEX2	Fold change	P value using t test	-log10(P value)	BH adjusted P value
CALU_HUMAN	10.678	9.50672	11.3059	14.023	13.2181	12.184	10.4969	13.1417	2.64485	0.0242239	1.61576	0.658824
CC50A_HUMAN	6.93813	8.18581	8.90057	10.5668	11.0601	9.42812	8.00817	10.3517	2.34351	0.0367439	1.43481	0.658824
CNPY3_HUMAN	8.68539	10.6773	8.6193	13.1691	13.0319	10.9372	9.32732	12.3794	3.05207	0.0369039	1.43293	0.658824
DJB11_HUMAN	9.73436	8.22871	7.78818	12.1815	11.5269	10.0073	8.58375	11.2386	2.65483	0.0387373	1.41187	0.658824
DJC10_HUMAN	7.89023	8.11582	8.7575	11.2573	11.9057	9.67445	8.25452	10.9458	2.69129	0.0413865	1.38314	0.658824
ENPL_HUMAN;ENPLL_HUMAN	13.306	14.3592	12.5704	17.3092	17.8811	15.3362	13.4119	16.8421	3.43028	0.026449	1.57759	0.658824
ERLN1_HUMAN	7.53413	8.39292	7.4662	10.5585	11.0058	9.21117	7.79775	10.2585	2.46073	0.0261813	1.58201	0.658824
ERO1A_HUMAN;ERO1B_HUMAN	9.72268	10.6942	10.0355	13.2701	13.6618	11.637	10.1508	12.8563	2.70553	0.0322446	1.49154	0.658824
ERP29_HUMAN	9.40096	10.4134	10.1355	13.9923	14.5749	12.4997	9.98326	13.689	3.7057	0.0136159	1.86595	0.658824
GRP78_HUMAN	14.3698	14.9126	14.3577	18.3607	18.9607	16.8023	14.5467	18.0412	3.49455	0.025072	1.60081	0.658824
HYOU1_HUMAN	11.5892	13.0905	11.6454	15.2935	16.1292	13.5393	12.1084	14.9874	2.879	0.0421341	1.37537	0.658824
ITA3_HUMAN	9.94806	10.2662	9.62729	11.9033	12.6774	11.1523	9.94719	11.911	1.96382	0.0321957	1.4922	0.658824
KDEL2_HUMAN	7.33752	8.22117	8.90778	11.2803	11.6917	9.56416	8.15549	10.8454	2.68989	0.0328693	1.48321	0.658824
LYOX_HUMAN	10.1311	10.9737	10.1525	14.3976	14.806	12.1988	10.4191	13.8008	3.3817	0.041148	1.38565	0.658824
MINP1_HUMAN	0	0	0.436581	9.03734	9.69114	7.67561	0.145527	8.80136	8.65583	0.00308911	2.51017	0.658824
MLEC_HUMAN	8.89997	9.48919	8.67379	12.9026	12.9562	11.2314	9.02098	12.3634	3.34241	0.0158749	1.79929	0.658824
MYDGF_HUMAN	8.56979	10.3914	8.86177	13.3798	14.1261	11.4236	9.27432	12.9765	3.70218	0.0240486	1.61891	0.658824
OST48_HUMAN	8.46826	8.05148	7.86758	12.7429	12.7932	10.6034	8.12911	12.0465	3.91738	0.0266304	1.57462	0.658824
PDIA3_HUMAN	11.7371	13.0484	12.1383	15.9339	16.3381	14.0928	12.3079	15.4549	3.14698	0.026121	1.58301	0.658824
PDIA4_HUMAN	12.215	13.2102	12.4274	16.1549	16.5763	14.3234	12.6175	15.6849	3.06735	0.0318743	1.49656	0.658824
PDIA5_HUMAN	7.02265	8.00549	7.89659	10.6336	11.6255	9.32503	7.64158	10.528	2.88645	0.032624	1.48646	0.658824
PDIA6_HUMAN	11.3258	11.6008	11.6072	15.6376	16.0849	13.6759	11.5113	15.1328	3.62151	0.0374796	1.42621	0.658824
PLOD2_HUMAN	8.20547	7.72542	8.80606	10.52	10.7335	9.86495	8.24565	10.3728	2.12716	0.00699168	2.15542	0.658824
PRDX4_HUMAN	10.4659	10.304	9.88119	13.789	14.1891	11.9927	10.217	13.3236	3.10658	0.0371162	1.43044	0.658824
TXND5_HUMAN	10.5999	10.7299	10.0963	13.9586	14.2078	12.0771	10.4754	13.4145	2.93917	0.039889	1.39915	0.658824
TOIP1_HUMAN	6.88765	7.85752	7.96582	11.5254	12.4536	9.67238	7.57033	11.2171	3.64681	0.0321737	1.4925	0.658824
NCEH1_HUMAN	6.98253	7.93083	8.4351	9.63077	10.7535	9.54445	7.78282	9.97623	2.19341	0.0193617	1.71306	0.658824
LOXL4_HUMAN	6.92048	5.91329	7.32258	8.98975	9.44344	7.94108	6.71878	8.79142	2.07264	0.0276579	1.55818	0.658824
TOR1A_HUMAN	5.82861	5.81731	5.69132	9.59424	8.26416	7.99113	5.77908	8.61651	2.83743	0.0283213	1.54789	0.658824
TGFB2_HUMAN	5.24882	7.1101	6.44607	9.33259	10.6972	8.83146	6.26833	9.62041	3.35208	0.0126492	1.89794	0.658824
S27A4_HUMAN	8.37067	8.80127	8.63482	8.97231	9.49751	9.58286	8.60225	9.35089	0.74864	0.0378836	1.42155	0.658824
SPCS3_HUMAN	5.01538	6.92428	4.21129	9.3407	10.0393	7.38975	5.38365	8.92324	3.53959	0.0350705	1.45506	0.658824
ERAP1_HUMAN	4.95971	5.86549	6.4382	9.19557	10.2029	8.31147	5.75447	9.23666	3.48219	0.00856776	2.06713	0.658824
ADAM8_HUMAN	7.89833	9.50149	7.96588	10.6787	11.6339	9.55749	8.45523	10.6234	2.16813	0.0538932	1.26847	0.660171
ASPH_HUMAN	11.6949	11.7689	11.59	13.824	13.7496	12.4774	11.6846	13.3504	1.66578	0.0605415	1.21795	0.660171
CALR_HUMAN	10.6982	11.1155	10.0046	14.2287	14.4781	11.9044	10.6061	13.5371	2.93094	0.0549162	1.2603	0.660171
CRTAP_HUMAN	8.78123	10.0733	8.85162	12.299	12.8083	10.4524	9.23537	11.8533	2.61789	0.04614	1.33592	0.660171
ERP44_HUMAN;LIS1_HUMAN	9.75265	10.1881	8.42949	13.0445	13.3798	10.559	9.45673	12.3278	2.87104	0.0631938	1.19933	0.660171
GANAB_HUMAN	11.5492	12.4514	11.0554	14.8152	15.5828	12.9856	11.6853	14.4612	2.77586	0.0489922	1.30987	0.660171
GLU2B_HUMAN	10.7316	10.4574	10.9459	13.4177	13.9982	11.943	10.7116	13.1196	2.40801	0.0524667	1.28012	0.660171
GT251_HUMAN;GT252_HUMAN	9.74311	9.93534	9.92256	13.0107	13.6654	11.3987	9.867	12.6916	2.8246	0.0513183	1.28973	0.660171
IKIP_HUMAN	10.7211	11.5634	10.5235	14.0716	14.134	11.9787	10.936	13.3947	2.45876	0.0562484	1.24989	0.660171
MANF_HUMAN	6.04796	6.92753	6.35653	11.1553	11.3006	7.97942	6.44401	10.1451	3.70109	0.068965	1.16137	0.660171
P4HA1_HUMAN	10.7984	11.0826	10.4823	13.8165	14.5785	11.9296	10.7877	13.4415	2.65381	0.0716309	1.1449	0.660171
PDIA1_HUMAN	12.0821	12.9166	12.1617	15.6534	16.198	13.5591	12.3868	15.1368	2.74999	0.0639122	1.19442	0.660171
PLOD3_HUMAN	8.96214	10.7254	9.54044	12.5464	13.2376	10.7153	9.74266	12.1664	2.42377	0.0643905	1.19118	0.660171
RCN2_HUMAN	9.5007	8.75942	7.62552	12.1537	12.3235	9.70811	8.62855	11.3951	2.76654	0.0610596	1.21425	0.660171
SERPH_HUMAN	11.7107	11.9553	10.6673	14.5902	15.5272	12.5749	11.4444	14.2308	2.78634	0.0675496	1.17038	0.660171
SSRA_HUMAN	8.17394	7.28425	7.7404	11.2239	9.44199	9.00626	7.73286	9.89072	2.15786	0.0716465	1.14481	0.660171
TXD12_HUMAN	6.36167	6.96733	7.12777	9.94765	10.41	7.86437	6.81892	9.40733	2.58841	0.0702376	1.15343	0.660171
LMF2_HUMAN	7.64058	8.53159	7.65019	9.90196	10.8038	8.82417	7.94078	9.84333	1.90254	0.0599324	1.22234	0.660171
CLPT1_HUMAN	6.28428	6.75053	7.31599	8.57624	9.20613	7.43926	6.7836	8.40721	1.62361	0.0676102	1.16999	0.660171
PBIP1_HUMAN	6.67419	8.21438	8.25989	9.6246	10.2455	8.70869	7.71615	9.52625	1.8101	0.0591002	1.22841	0.660171
NICA_HUMAN	6.12109	6.62501	5.95945	9.28054	10.1548	7.71964	6.23518	9.05167	2.81649	0.0494931	1.30545	0.660171
ADA10_HUMAN	5.56293	8.00351	7.29984	9.90859	10.8537	8.22834	6.95543	9.66353	2.70811	0.0625563	1.20373	0.660171
GTR1_HUMAN	8.07713	8.81154	8.45161	9.13818	9.63618	8.91242	8.44676	9.22893	0.782166	0.0601993	1.22041	0.660171
TMTC3_HUMAN;RMD1_HUMAN	5.64483	8.13703	6.63721	9.14935	10.5184	8.06225	6.80636	9.24333	2.43697	0.0742511	1.1293	0.661233
BGLR_HUMAN	2.98163	6.106	5.79613	8.14035	8.70393	7.19896	4.96125	8.01441	3.05316	0.0743247	1.12887	0.661233
SEC63_HUMAN	7.30054	8.29924	6.90385	9.96206	11.4337	8.49486	7.50121	9.96354	2.46233	0.0825512	1.08328	0.720887
NOMO1_HUMAN	4.895	8.63725	7.22814	10.3025	11.0506	8.79745	6.92013	10.0502	3.13007	0.083824	1.07663	0.720887
CCG6_HUMAN	7.14149	6.90022	5.3395	10.0021	10.6507	7.28523	6.4604	9.31266	2.85226	0.0908146	1.04184	0.762097
FKBP9_HUMAN;FKB9L_HUMAN	8.4367	10.8316	9.23911	11.783	12.3533	10.4054	9.50247	11.5139	2.01145	0.0943398	1.02531	0.762097
LAMB3_HUMAN	9.69208	10.7006	9.85248	12.0993	12.8449	10.5878	10.0817	11.844	1.76227	0.100431	0.99813	0.762097
P3H1_HUMAN	10.3094	10.99	10.4388	13.0002	13.5252	11.1677	10.5794	12.5644	1.98495	0.0989271	1.00468	0.762097
PLOD1_HUMAN;ARHGI_HUMAN	9.60902	10.078	10.1354	13.0383	13.5753	10.7038	9.94081	12.4391	2.49832	0.100407	0.998237	0.762097
TMM43_HUMAN	9.30179	10.4832	9.76847	12.7328	13.4345	10.59	9.85115	12.2524	2.40126	0.0916973	1.03764	0.762097
TMX3_HUMAN	7.57295	7.04034	7.14221	10.1126	10.2351	7.93165	7.25183	9.42645	2.17462	0.0946155	1.02404	0.762097
NOMO2_HUMAN	5.7857	4.58325	0	9.86373	10.052	5.51793	3.45632	8.4779	5.02158	0.0966455	1.01482	0.762097
AGR2_HUMAN;AGR3_HUMAN	9.92182	10.7987	11.8951	12.3642	12.7579	12.0383	10.8719	12.3868	1.51493	0.104207	0.982105	0.779284
AMRP_HUMAN	9.35537	9.85461	8.30404	12.2769	12.2442	9.61058	9.17134	11.3772	2.2059	0.113296	0.945786	0.790008
CO6A1_HUMAN	8.04867	8.60361	8.33779	10.9561	11.8191	8.97499	8.33002	10.5834	2.25337	0.111062	0.954435	0.790008
LG3BP_HUMAN	9.37299	9.99611	8.51078	12.473	12.7839	9.80339	9.2933	11.6868	2.39347	0.11116	0.954052	0.790008
NCLN_HUMAN	9.64886	10.1534	9.5124	12.9675	13.4818	10.4098	9.77156	12.2864	2.5148	0.112535	0.948714	0.790008
UGGG1_HUMAN	11.0533	12.0647	10.5041	13.9684	14.6239	11.7022	11.2074	13.4315	2.22412	0.111846	0.951381	0.790008
SURF4_HUMAN	8.69389	7.82566	7.34082	10.5805	11.0767	8.3612	7.95346	10.0062	2.0527	0.117356	0.930493	0.807412
RCN1_HUMAN	11.8442	10.6287	10.4524	14.688	14.0181	11.3804	10.9751	13.3622	2.38707	0.127526	0.894402	0.865834
GPAA1_HUMAN	6.97448	8.18931	5.73249	9.43871	10.1605	7.44092	6.96543	9.01339	2.04796	0.131902	0.879748	0.883917
CCD47_HUMAN	10.2627	10.5861	11.0299	13.171	13.6129	10.8879	10.6263	12.5573	1.93101	0.141954	0.847852	0.939081
CALX_HUMAN	10.4896	10.6884	8.89421	13.4448	13.7454	10.2417	10.0241	12.4773	2.45325	0.147144	0.832258	0.945319
CATD_HUMAN	10.0228	11.6274	9.70293	12.9714	13.6737	10.7003	10.451	12.4484	1.99742	0.147933	0.829936	0.945319
GRAM3_HUMAN	9.0595	6.52549	6.57341	10.1651	8.6153	8.87264	7.38613	9.21767	1.83153	0.148393	0.828586	0.945319
ATF6B_HUMAN	9.14322	7.28969	7.85423	11.054	9.72942	8.46557	8.09571	9.74968	1.65396	0.155359	0.808664	0.960014
P4HA2_HUMAN	9.08038	10.5559	9.48619	11.7856	13.0202	9.94905	9.70748	11.5849	1.87747	0.158142	0.800953	0.960014
CYTC_HUMAN	7.12366	9.25782	7.82022	9.74518	10.5935	8.47987	8.06723	9.60618	1.53895	0.154763	0.810334	0.960014
CPT1A_HUMAN	7.88164	7.4901	9.14191	9.04834	9.41702	9.28188	8.17122	9.24908	1.07786	0.157858	0.801733	0.960014
MESD_HUMAN	7.93026	8.3928	8.46938	10.9957	10.5066	8.39568	8.26415	9.96599	1.70185	0.161619	0.791509	0.969712
COPE_HUMAN	10.1246	8.9281	9.21424	10.975	9.45796	10.9354	9.42232	10.4561	1.03378	0.175544	0.755614	0.97919
MIA3_HUMAN	7.65576	9.46614	7.35717	10.1958	11.4806	8.37196	8.15969	10.0161	1.85645	0.17838	0.748655	0.97919
STT3B_HUMAN	13.15	12.6914	11.7416	14.1827	14.0461	12.6436	12.5277	13.6241	1.09645	0.165569	0.78102	0.97919
TOIP2_HUMAN	7.23272	7.58467	8.81604	9.60305	10.1687	7.99005	7.87781	9.25394	1.37612	0.170956	0.767116	0.97919
NRP1_HUMAN	7.66187	8.89242	7.37241	9.30052	10.7822	8.28233	7.97556	9.455	1.47944	0.173694	0.760215	0.97919
HLAE_HUMAN	5.97995	4.1427	4.16036	8.65114	8.64432	4.79069	4.761	7.36205	2.60105	0.169614	0.770538	0.97919
DNJC1_HUMAN	6.93688	8.06574	9.58021	8.90132	10.0553	10.1818	8.19427	9.7128	1.51852	0.176852	0.75239	0.97919
SIL1_HUMAN	5.32376	8.98736	5.75577	9.03154	10.2359	7.89171	6.68896	9.05304	2.36408	0.169273	0.771413	0.97919
ERLN2_HUMAN	7.12858	8.73441	9.59566	10.491	10.6319	8.84367	8.48622	9.98886	1.50264	0.182532	0.738662	0.991435
1A02_HUMAN;1A31_HUMAN;1A29_HUMAN;1A80_HUMAN;HLAF_HUMAN	9.86466	7.89566	5.99023	12.2635	11.9775	7.43586	7.91685	10.559	2.64211	0.248252	0.605108	0.99914
AGRIN_HUMAN	9.04821	10.0031	8.59841	10.8634	12.1698	8.93416	9.21658	10.6558	1.43918	0.263379	0.57942	0.99914
AT1A1_HUMAN;AT1A3_HUMAN;AT12A_HUMAN;AT1A2_HUMAN	9.32341	10.3452	10.3447	10.423	11.4229	9.58124	10.0044	10.4757	0.471274	0.503979	0.297588	0.99914
CEMIP_HUMAN	9.18544	9.92656	7.25272	10.5718	11.3208	8.36783	8.78824	10.0868	1.29858	0.337818	0.471317	0.99914
CKAP4_HUMAN;ANCHR_HUMAN	16.5452	16.5896	15.2851	17.3142	17.5827	15.1152	16.14	16.6707	0.530699	0.5921	0.227605	0.99914
COPA_HUMAN	12.2691	13.0216	13.1419	13.0774	13.946	13.2036	12.8109	13.409	0.598146	0.194971	0.71003	0.99914
DAB2P_HUMAN	9.82545	11.5773	9.6517	10.2625	11.569	9.06332	10.3515	10.2983	-0.0532366	0.958046	0.0186136	0.99914
DDX47_HUMAN	11.5762	11.808	11.5545	12.2273	12.1794	10.5034	11.6462	11.6367	-0.00955494	0.988148	0.00517792	0.99914
DNJC3_HUMAN	7.75087	8.67817	4.74048	10.5148	10.6027	7.12667	7.0565	9.4147	2.35819	0.226222	0.645465	0.99914
EGFR_HUMAN	9.69459	10.6074	9.56561	10.5247	11.645	9.26613	9.95588	10.4786	0.522742	0.543748	0.264603	0.99914
EI2BD_HUMAN	12.1582	12.1479	11.4764	12.9023	13.1857	10.7429	11.9275	12.277	0.349498	0.700547	0.154563	0.99914
EI2BE_HUMAN	9.98694	9.49205	9.35259	11.246	11.0637	8.70419	9.61052	10.338	0.72743	0.470271	0.327652	0.99914
EMC1_HUMAN	10.6508	10.708	11.1238	12.8948	13.273	10.754	10.8275	12.3073	1.47973	0.196366	0.706934	0.99914
ENDD1_HUMAN	7.95599	9.75494	6.45702	10.6184	11.6765	7.45704	8.05598	9.9173	1.86132	0.310277	0.50825	0.99914
ESYT2_HUMAN	8.53744	9.01158	8.66795	9.15084	9.82212	8.52338	8.73899	9.16545	0.426456	0.3773	0.423314	0.99914
GOGA2_HUMAN	10.8902	11.8668	10.4348	11.2571	12.2794	10.2588	11.064	11.2651	0.201132	0.795152	0.0995497	0.99914
ITB1_HUMAN	10.9946	10.9743	9.07704	12.4372	13.4336	9.77377	10.3486	11.8815	1.53288	0.306742	0.513227	0.99914
K1C9_HUMAN	15.4156	15.8038	14.6664	16.0608	15.6124	13.436	15.2952	15.0364	-0.258856	0.789306	0.102755	0.99914
K1C10_HUMAN;K1C28_HUMAN;K1C12_HUMAN;K1C24_HUMAN;K1C25_HUMAN;K1C26_HUMAN;K1H1_HUMAN	14.6059	15.3655	14.3789	14.5349	15.4582	13.9265	14.7834	14.6399	-0.14355	0.803875	0.0948113	0.99914
K1C14_HUMAN	11.4528	12.4091	11.1038	12.8103	12.1081	11.1395	11.6552	12.0193	0.364038	0.591109	0.228333	0.99914
K1C16_HUMAN;K1C15_HUMAN;K1C20_HUMAN	10.7964	11.961	8.64298	13.2391	10.4287	10.3126	10.4668	11.3268	0.860034	0.56253	0.249854	0.99914
K2C1_HUMAN;K2C80_HUMAN	15.8019	16.6995	15.0051	16.3219	16.4666	14.0489	15.8355	15.6125	-0.223053	0.823123	0.0845354	0.99914
K2C6A_HUMAN	9.87605	11.2078	8.62798	11.6127	9.16087	9.39979	9.90394	10.0578	0.153856	0.893512	0.0488998	0.99914
K1522_HUMAN	10.5934	10.0157	8.72306	11.1951	10.9218	7.84002	9.77738	9.98564	0.208264	0.874289	0.058345	0.99914
KTN1_HUMAN	15.0565	15.2006	14.0527	15.7507	15.9705	13.6689	14.7699	15.13	0.360106	0.690133	0.161067	0.99914
LAMA5_HUMAN;LAMA3_HUMAN	10.4473	10.2516	8.70201	11.9161	12.4293	9.7392	9.80032	11.3615	1.5612	0.20089	0.697042	0.99914
LAMB2_HUMAN	10.1959	11.2899	9.19503	11.456	12.6155	9.29399	10.2269	11.1218	0.894889	0.486402	0.313004	0.99914
LMAN1_HUMAN	10.459	11.7162	10.2297	13.5633	14.2028	10.5284	10.8016	12.7648	1.96321	0.218896	0.659763	0.99914
LRC59_HUMAN	11.4637	10.1483	11.4285	12.5792	11.0073	11.5028	11.0135	11.6964	0.682895	0.342632	0.465172	0.99914
LYRIC_HUMAN	12.3287	11.7054	10.5657	13.738	13.2256	10.8398	11.5332	12.6011	1.0679	0.372275	0.429137	0.99914
MAGT1_HUMAN	11.2741	10.3328	10.5193	12.2023	11.8555	10.6555	10.7087	11.5711	0.862358	0.206115	0.68589	0.99914
MBB1A_HUMAN	13.3921	12.4952	12.0658	13.9467	13.3363	10.9229	12.651	12.7353	0.0843117	0.938824	0.0274159	0.99914
MOGS_HUMAN	9.13491	10.3488	13.0585	11.4934	11.9675	12.8577	10.8474	12.1062	1.25884	0.394681	0.403754	0.99914
NUCB2_HUMAN	10.1502	11.2187	8.35525	12.4418	13.3034	7.53891	9.90804	11.0947	1.18668	0.59357	0.226528	0.99914
PCYOX_HUMAN	6.57411	10.857	7.04111	11.7092	12.6416	8.7094	8.15741	11.0201	2.86265	0.188613	0.724428	0.99914
PPIB_HUMAN	9.41382	10.0358	8.08175	11.7211	11.9903	8.92102	9.17713	10.8775	1.70033	0.225624	0.646615	0.99914
PSMD3_HUMAN	11.8039	12.9623	11.0209	12.4896	13.4813	10.6352	11.929	12.202	0.272979	0.801462	0.0961169	0.99914
PTSS1_HUMAN	8.61528	9.34653	7.77782	10.5182	10.0779	7.63713	8.57988	9.41106	0.831182	0.469239	0.328606	0.99914
RAN_HUMAN	12.584	11.0991	11.0094	12.3864	11.8973	10.7643	11.5642	11.6826	0.118476	0.874032	0.0584729	0.99914
RFIP1_HUMAN;RFIP2_HUMAN	12.5884	12.2608	10.7412	13.439	13.2412	10.1334	11.8635	12.2712	0.407711	0.758468	0.120063	0.99914
RL11_HUMAN	13.7256	12.2825	11.6039	13.0271	13.0589	11.3401	12.5373	12.4753	-0.0619846	0.945064	0.0245388	0.99914
RL13_HUMAN	14.0261	12.1605	12.8116	13.2289	12.6857	11.5134	12.9994	12.476	-0.523371	0.521326	0.282891	0.99914
RL19_HUMAN	14.3443	11.556	11.905	13.4123	12.0942	11.2677	12.6018	12.2581	-0.343719	0.767139	0.115126	0.99914
RL21_HUMAN	13.8538	11.4146	10.4653	12.6008	11.6486	9.50342	11.9112	11.251	-0.660256	0.653623	0.184672	0.99914
RL23_HUMAN	12.6198	10.4357	10.1863	11.8362	11.3241	9.55831	11.0806	10.9062	-0.174403	0.874594	0.0581935	0.99914
RL23A_HUMAN	14.0369	12.2899	12.297	12.9201	12.5666	11.9021	12.8746	12.4629	-0.411656	0.573528	0.241445	0.99914
RL24_HUMAN	14.1401	12.3348	11.7144	12.8588	12.3276	10.867	12.7298	12.0178	-0.711958	0.492593	0.307512	0.99914
RL27A_HUMAN	13.5513	11.6368	11.8306	12.5664	12.1879	10.9669	12.3396	11.9071	-0.432474	0.608752	0.21556	0.99914
RL28_HUMAN	13.0491	11.2264	11.4953	11.7353	11.2715	10.0258	11.9236	11.0109	-0.912724	0.298749	0.524693	0.99914
RL32_HUMAN	12.8829	10.0775	10.9707	11.5634	11.1316	9.87025	11.3104	10.8551	-0.455275	0.668238	0.175069	0.99914
RL35_HUMAN	13.1292	11.7732	10.809	12.1595	11.758	10.247	11.9038	11.3882	-0.51564	0.593966	0.226239	0.99914
RPN1_HUMAN	14.1028	14.4331	13.3197	15.3838	15.7888	13.3484	13.9519	14.8403	0.88846	0.366714	0.435673	0.99914
RS2_HUMAN	13.2951	12.107	11.7665	13.5578	12.3714	11.0537	12.3895	12.3276	-0.0619019	0.946573	0.0238459	0.99914
RS5_HUMAN	10.8104	8.1309	9.40475	9.92769	10.0606	9.63701	9.44868	9.87509	0.426409	0.638594	0.194775	0.99914
RS8_HUMAN	13.4435	11.4063	10.0562	12.3616	11.2784	8.60025	11.6353	10.7468	-0.88858	0.583433	0.234009	0.99914
RS9_HUMAN	13.2094	10.8541	10.4242	12.3334	11.7042	9.01407	11.4959	11.0172	-0.478674	0.738723	0.131518	0.99914
RS11_HUMAN	14.0813	11.8804	10.2547	13.0458	12.3929	9.29272	12.0721	11.5771	-0.495004	0.772914	0.111869	0.99914
RS13_HUMAN	13.2682	11.0833	9.59894	12.4312	11.407	8.47376	11.3168	10.7707	-0.546152	0.749364	0.125307	0.99914
RS14_HUMAN	13.6956	12.2934	12.352	12.945	12.9083	11.6854	12.7803	12.5129	-0.267454	0.687367	0.162812	0.99914
RS16_HUMAN	14.4199	13.0425	12.5491	13.4874	13.5019	11.9192	13.3372	12.9695	-0.367692	0.657027	0.182417	0.99914
RS17_HUMAN	13.5597	12.2669	10.6274	12.7583	12.6543	10.9435	12.1513	12.1187	-0.0326144	0.97649	0.0103323	0.99914
RS18_HUMAN	14.7125	13.2027	13.0057	13.9255	13.7761	12.241	13.6403	13.3142	-0.326112	0.690654	0.160739	0.99914
RS23_HUMAN	12.5035	10.8706	9.7633	11.4422	11.5595	9.64217	11.0458	10.8813	-0.164493	0.878867	0.056077	0.99914
RS24_HUMAN	13.5891	11.8529	11.1572	12.7336	12.2532	9.99816	12.1998	11.6617	-0.538103	0.653978	0.184437	0.99914
RS25_HUMAN	13.593	12.0876	11.8214	13.055	12.5977	11.0952	12.5007	12.2493	-0.251352	0.771644	0.112583	0.99914
RS26_HUMAN;RS26L_HUMAN	12.3334	11.0843	10.1002	11.6427	11.4732	8.55341	11.1726	10.5564	-0.616178	0.637075	0.195809	0.99914
SRP68_HUMAN	12.8336	13.2325	12.029	13.4207	13.7457	11.1086	12.6984	12.7583	0.0599645	0.951627	0.0215334	0.99914
SRP72_HUMAN	12.4225	12.8339	11.3464	13.0723	13.248	10.1699	12.2009	12.1634	-0.0375332	0.974917	0.0110324	0.99914
TFR1_HUMAN	10.7591	11.2126	10.8355	12.0945	12.5455	10.7449	10.9357	11.795	0.85924	0.249534	0.60287	0.99914
TMEDA_HUMAN	9.3128	9.80137	6.92927	10.7444	11.4142	8.86031	8.68115	10.3397	1.65851	0.231164	0.63608	0.99914
TOP2A_HUMAN	13.7061	13.0574	11.3648	14.1124	13.9178	10.279	12.7094	12.7697	0.0603149	0.968867	0.0137358	0.99914
TSP1_HUMAN;TSP2_HUMAN	11.8652	12.037	11.5306	12.7876	13.1314	10.8874	11.8109	12.2688	0.457865	0.581941	0.235121	0.99914
TXTP_HUMAN	11.0164	10.0574	10.0935	11.3534	10.6543	10.1875	10.3891	10.7317	0.342633	0.499551	0.30142	0.99914
VPS35_HUMAN	8.96001	12.2606	6.89181	8.65444	10.2218	6.87283	9.3708	8.58303	-0.787776	0.694479	0.158341	0.99914
ADT2_HUMAN;ADT4_HUMAN	11.3681	11.4485	10.5125	11.9575	11.6381	9.97496	11.1097	11.1902	0.0804614	0.913988	0.0390594	0.99914
AK17A_HUMAN	11.1786	10.0386	8.79051	11.8654	11.2207	9.32902	10.0026	10.805	0.802458	0.478671	0.319963	0.99914
ATPG_HUMAN	10.5516	10.1935	8.78558	10.7867	9.91931	7.20676	9.84357	9.30426	-0.539311	0.685485	0.164002	0.99914
DESP_HUMAN	9.76329	10.8423	9.19174	10.7046	10.8534	7.93097	9.93243	9.82964	-0.102788	0.929346	0.0318225	0.99914
K2C5_HUMAN	12.2539	12.6695	11.4394	12.785	12.3284	11.0355	12.1209	12.0496	-0.0713003	0.916833	0.0377096	0.99914
K2C6B_HUMAN	8.73615	9.39275	7.27246	11.0792	7.53936	3.01102	8.46712	7.20987	-1.25725	0.649052	0.18772	0.99914
RL9_HUMAN	13.0891	11.7618	11.9619	12.1278	12.1638	11.4821	12.2709	11.9246	-0.346357	0.512541	0.290272	0.99914
SEC62_HUMAN	11.0057	10.0625	10.6244	11.733	11.3961	9.65119	10.5642	10.9268	0.362558	0.644343	0.190883	0.99914
PRPF3_HUMAN	13.0171	12.87	11.3697	13.8002	13.581	10.8571	12.4189	12.7461	0.32718	0.781571	0.107031	0.99914
SGPL1_HUMAN	12.0766	12.1016	10.3191	12.6147	12.5839	9.58073	11.4991	11.5931	0.0940091	0.940503	0.0266399	0.99914
RFIP5_HUMAN	13.1923	13.2705	11.9627	13.7417	13.9741	11.6166	12.8085	13.1108	0.302328	0.747731	0.126255	0.99914
DDX21_HUMAN	11.8812	11.5315	10.3238	12.2559	12.2377	9.49718	11.2455	11.3303	0.084761	0.939662	0.0270282	0.99914
EPHA2_HUMAN;BTK_HUMAN	9.08608	10.1421	7.71364	10.2899	11.0533	7.70665	8.98062	9.68328	0.702661	0.602651	0.219934	0.99914
PRP31_HUMAN	10.8699	11.402	6.77482	11.2719	12.2149	7.5283	9.68225	10.3384	0.656109	0.764487	0.11663	0.99914
SF3B2_HUMAN	12.2686	14.0682	10.6611	12.405	13.9615	9.1023	12.3326	11.8229	-0.509729	0.785664	0.104763	0.99914
MPCP_HUMAN	10.8868	6.64366	9.92826	11.137	10.1162	10.5781	9.1529	10.6105	1.45756	0.374585	0.426449	0.99914
SE1L1_HUMAN	8.38265	9.12393	6.46638	10.056	12.0232	8.16435	7.99099	10.0812	2.09019	0.208413	0.681075	0.99914
TECR_HUMAN	10.1527	8.3033	9.3611	10.2165	10.1013	9.58254	9.27236	9.96681	0.694447	0.324833	0.48834	0.99914
H3C_HUMAN	10.9569	9.15672	9.57839	9.78624	9.70523	8.05652	9.89733	9.18266	-0.714671	0.413078	0.383968	0.99914
ITA6_HUMAN	8.14699	8.31813	6.42927	9.42211	10.1519	6.53692	7.63146	8.70363	1.07217	0.454806	0.342174	0.99914
ABCD3_HUMAN	12.6686	12.3682	11.2182	13.1891	13.064	10.5374	12.085	12.2635	0.17848	0.865861	0.0625517	0.99914
RBM39_HUMAN;RBM23_HUMAN	11.9593	12.2174	10.7813	12.262	12.7755	10.4406	11.6526	11.8261	0.17342	0.847459	0.0718814	0.99914
TPX2_HUMAN	12.7318	12.7909	12.7036	12.9303	13.3718	11.7723	12.7421	12.6915	-0.0506199	0.925217	0.0337562	0.99914
ECHB_HUMAN	10.6691	10.9831	11.312	11.2141	11.4112	9.98817	10.9881	10.8712	-0.116908	0.825842	0.083103	0.99914
MAP1B_HUMAN;MAP1A_HUMAN	14.1048	14.4856	12.8757	14.7956	15.1539	12.8494	13.822	14.2663	0.444241	0.638162	0.195069	0.99914
SNUT1_HUMAN	13.4877	12.9467	12.1108	13.9279	13.7952	11.2876	12.8484	13.0036	0.155195	0.880899	0.0550739	0.99914
MICA2_HUMAN	10.4681	11.1971	11.0642	11.1062	11.7498	10.4955	10.9098	11.1172	0.207384	0.656517	0.182754	0.99914
LAMA1_HUMAN	15.0746	15.019	13.3165	14.7117	15.4357	12.9469	14.47	14.3648	-0.105258	0.916331	0.0379475	0.99914
F120A_HUMAN	10.0043	11.436	9.15651	10.3695	11.8962	8.14735	10.1989	10.1377	-0.061269	0.964443	0.0157234	0.99914
MDC1_HUMAN	10.8741	11.7702	8.95246	11.0535	12.3841	8.06528	10.5322	10.501	-0.0312753	0.984758	0.00667033	0.99914
ZC3HF_HUMAN	10.6336	11.052	10.468	10.9257	11.5566	9.53938	10.7179	10.6739	-0.0439468	0.949151	0.0226649	0.99914
MYH10_HUMAN	10.7301	11.3447	0	11.2652	11.8716	0	7.35828	7.71228	0.354001	0.950291	0.0221432	0.99914
SYIC_HUMAN	13.4617	14.4408	12.983	13.464	14.6855	12.8387	13.6285	13.6627	0.0342513	0.962988	0.0163792	0.99914
HNRPM_HUMAN	12.5768	13.2921	13.0265	12.9803	13.2039	11.7346	12.9651	12.6396	-0.325575	0.566232	0.247005	0.99914
NFXL1_HUMAN	11.1245	10.5744	10.3876	11.5799	11.4873	9.83377	10.6955	10.967	0.271485	0.690198	0.161026	0.99914
AP3D1_HUMAN	13.15	12.5102	12.465	13.819	13.2746	11.6586	12.7084	12.9174	0.208975	0.784368	0.10548	0.99914
EI2BG_HUMAN	8.74701	10.5423	8.51038	10.0183	11.4638	7.59079	9.26655	9.69096	0.424414	0.764344	0.116711	0.99914
F207A_HUMAN	10.6782	8.36904	7.99012	9.76875	8.70523	7.94974	9.01244	8.80791	-0.204531	0.8485	0.0713482	0.99914
KIFC1_HUMAN	13.0237	12.8987	11.8964	13.2817	13.4127	10.9769	12.6062	12.5571	-0.0491216	0.958676	0.0183284	0.99914
ACACA_HUMAN;ACACB_HUMAN	13.7241	14.4932	13.4059	13.6404	14.2841	12.3306	13.8744	13.4184	-0.456024	0.536638	0.270319	0.99914
K22E_HUMAN;K2C71_HUMAN	13.9504	14.4614	13.0803	13.915	14.7112	13.2538	13.8307	13.96	0.12932	0.835376	0.0781182	0.99914
ELOA1_HUMAN	10.3118	8.61309	8.9352	10.8639	9.28259	7.69465	9.2867	9.28039	-0.00631206	0.995573	0.00192668	0.99914
RABL6_HUMAN	11.7058	11.1886	9.14809	12.3352	12.0823	9.38818	10.6809	11.2686	0.587729	0.657089	0.182376	0.99914
RL7_HUMAN	11.6794	9.15515	8.63423	11.3366	8.75313	8.2551	9.82292	9.44828	-0.374638	0.793705	0.100341	0.99914
RFC1_HUMAN	12.4045	12.2074	11.4533	12.7066	12.511	10.1724	12.0217	11.7967	-0.225064	0.814459	0.0891308	0.99914
H10_HUMAN	12.5183	8.21454	9.58538	11.8008	8.46559	8.0704	10.1061	9.44561	-0.660463	0.72293	0.140904	0.99914
IBP7_HUMAN	9.73939	5.94593	8.70009	11.7537	9.58859	9.5309	8.12847	10.2911	2.16258	0.195621	0.708585	0.99914
RBBP6_HUMAN	11.318	10.7628	8.47842	11.6903	11.4596	7.85767	10.1864	10.3359	0.149453	0.926681	0.03307	0.99914
DPM1_HUMAN	9.57101	9.04298	8.863	9.40224	9.27358	9.07517	9.159	9.25033	0.0913326	0.723009	0.140857	0.99914
PLAK_HUMAN	8.41927	9.78211	7.43313	9.75036	8.74867	6.75031	8.54484	8.41645	-0.128391	0.914149	0.0389832	0.99914
IQGA1_HUMAN;IQGA2_HUMAN	14.3099	15.5903	14.1594	14.5775	15.5888	13.3444	14.6865	14.5035	-0.183003	0.829862	0.0809942	0.99914
RL29_HUMAN	14.1182	12.0709	12.8595	12.9927	12.4881	11.8143	13.0162	12.4317	-0.584469	0.454111	0.342838	0.99914
PARP1_HUMAN	11.6336	12.4914	11.4577	12.0536	13.0892	10.8553	11.8609	11.9994	0.138483	0.860083	0.0654597	0.99914
PDIP3_HUMAN	12.2202	12.7189	12.0651	12.3331	12.9994	10.8955	12.3347	12.076	-0.258752	0.723808	0.140377	0.99914
ADT3_HUMAN	10.2805	9.58403	9.22178	10.6678	10.6164	9.57158	9.69544	10.2853	0.589845	0.281943	0.549838	0.99914
ABCF1_HUMAN	13.6779	13.516	11.7953	14.2222	14.1363	11.0489	12.9964	13.1358	0.139413	0.914784	0.0386814	0.99914
PIGS_HUMAN	7.4611	9.19089	7.30723	10.4873	11.5674	7.50151	7.98641	9.85206	1.86565	0.265062	0.576653	0.99914
PLPL6_HUMAN	12.8564	12.6897	11.5149	13.304	13.3163	11.2685	12.3537	12.6296	0.275941	0.750994	0.124363	0.99914
MYO9B_HUMAN	12.6286	12.3578	11.5896	13.2022	12.9998	10.5596	12.192	12.2539	0.0618663	0.950501	0.0220472	0.99914
TUT7_HUMAN	10.4733	10.2857	9.76369	10.8826	10.8879	9.96104	10.1742	10.5772	0.402964	0.349148	0.456991	0.99914
LIPA1_HUMAN;LIPA2_HUMAN;LIPA3_HUMAN;LIPA4_HUMAN	11.9447	11.7371	12.8197	12.554	12.3094	11.1638	12.1672	12.0091	-0.158104	0.785834	0.104669	0.99914
ZN638_HUMAN	12.3343	12.4028	11.4225	12.4317	12.7222	10.6454	12.0532	11.9331	-0.120096	0.878834	0.0560929	0.99914
MA7D3_HUMAN	11.6939	11.3358	10.968	12.0214	11.8695	10.2004	11.3326	11.3638	0.0311717	0.963619	0.0160947	0.99914
RS3_HUMAN	15.1679	14.2636	13.7258	15.5041	14.5552	13.4029	14.3858	14.4874	0.101612	0.898052	0.0466983	0.99914
DNLI3_HUMAN	8.65624	10.4302	8.77271	9.03365	10.7609	6.03475	9.28638	8.60977	-0.676614	0.685033	0.164288	0.99914
ABCF2_HUMAN	11.4764	11.7866	12.2278	12.0398	12.664	11.4984	11.8302	12.0674	0.237165	0.591154	0.2283	0.99914
RS4X_HUMAN;RS4Y1_HUMAN;RS4Y2_HUMAN	14.3998	12.5529	12.1209	13.9325	12.9596	11.4459	13.0246	12.7793	-0.245236	0.81939	0.0865091	0.99914
EXOSX_HUMAN	12.1807	12.3558	9.93764	12.4616	13.0274	9.17945	11.4914	11.5561	0.0647619	0.966388	0.0148484	0.99914
KIF22_HUMAN	10.8932	9.80996	9.52695	11.211	10.4262	8.10939	10.0767	9.91554	-0.161174	0.885246	0.0529358	0.99914
EMSA1_HUMAN	11.8359	12.1308	9.22775	12.1647	12.5868	8.09321	11.0648	10.9482	-0.116584	0.949266	0.0226119	0.99914
NID1_HUMAN;NID2_HUMAN	14.5572	14.071	13.4836	14.0515	14.7004	12.7724	14.0373	13.8414	-0.195844	0.780914	0.107397	0.99914
PRP19_HUMAN	11.6982	11.2414	8.59889	12.3904	12.062	8.07543	10.5129	10.8426	0.329749	0.8559	0.0675768	0.99914
RFC2_HUMAN	10.5835	8.08624	9.93979	11.1446	8.87755	8.91481	9.53652	9.64567	0.109153	0.922892	0.0348492	0.99914
MARK2_HUMAN	9.7934	8.7904	9.10546	10.0021	9.5899	7.77883	9.22975	9.12361	-0.10614	0.896477	0.047461	0.99914
RAI14_HUMAN	9.21315	10.6717	0	8.92486	10.6732	5.61233	6.62827	8.40345	1.77517	0.663161	0.178381	0.99914
PRP6_HUMAN	12.7654	12.6563	12.0203	12.9746	13.1195	11.5007	12.4807	12.5316	0.0509387	0.934489	0.0294256	0.99914
TOP2B_HUMAN	12.0329	11.8317	8.8026	12.3318	12.4796	8.42413	10.8891	11.0785	0.189444	0.916413	0.0379086	0.99914
THOC1_HUMAN	11.1794	11.4214	10.8935	11.592	12.2147	10.4234	11.1648	11.41	0.245267	0.691982	0.159905	0.99914
SRPK1_HUMAN	12.3881	12.2309	10.5551	12.817	12.8629	10.0726	11.7247	11.9175	0.1928	0.870032	0.060465	0.99914
TF2H4_HUMAN	8.87487	4.12638	9.98702	9.70016	8.29125	7.20651	7.66275	8.39931	0.736551	0.732316	0.135302	0.99914
FMNL2_HUMAN	10.3625	10.3034	9.0714	11.2398	11.0442	2.6676	9.91242	8.31721	-1.59522	0.630612	0.200238	0.99914
ITA2_HUMAN	8.91861	9.119	7.42455	10.0328	10.9952	7.6713	8.48739	9.56644	1.07905	0.405792	0.391696	0.99914
PXDN_HUMAN	10.0999	9.93667	10.1973	10.33	11.1679	9.97848	10.078	10.4921	0.414157	0.361196	0.442257	0.99914
IF2P_HUMAN	13.734	13.7819	12.3458	14.4313	14.5058	11.3833	13.2872	13.4402	0.152962	0.901566	0.0450025	0.99914
FINC_HUMAN	11.7731	11.8822	9.0767	12.1715	12.8291	5.07865	10.9107	10.0264	-0.884223	0.763865	0.116983	0.99914
DEK_HUMAN	12.1668	9.3109	10.8709	12.5063	10.5466	10.2101	10.7828	11.0877	0.304821	0.794379	0.0999721	0.99914
CDC5L_HUMAN	12.5019	12.5844	10.4857	12.9678	13.0079	10.1424	11.8573	12.0394	0.182031	0.884669	0.0532194	0.99914
RL4_HUMAN	12.0746	11.8635	11.1113	12.1339	11.3852	9.37834	11.6831	10.9658	-0.7173	0.482352	0.316636	0.99914
LUZP1_HUMAN	10.5059	11.8008	12.1564	10.7344	12.146	11.5719	11.4877	11.4841	-0.0036527	0.99578	0.00183641	0.99914
LBR_HUMAN	10.0812	10.9135	9.67613	10.6369	11.2683	8.87297	10.2236	10.2594	0.0357996	0.967311	0.0144339	0.99914
RRBP1_HUMAN;NIN_HUMAN	16.5012	16.537	16.0002	16.926	16.854	14.6592	16.3461	16.1464	-0.19971	0.816059	0.0882783	0.99914
NUMA1_HUMAN;VAMP5_HUMAN	14.2147	14.4201	11.9362	14.1285	14.4371	10.3104	13.5237	12.9587	-0.564969	0.737377	0.13231	0.99914
NOC3L_HUMAN	10.4042	9.46827	8.67013	10.4022	9.81455	7.53226	9.51419	9.24967	-0.264513	0.809183	0.0919531	0.99914
MYH9_HUMAN;MYH14_HUMAN	14.545	15.5393	13.2969	14.3286	15.7969	12.8379	14.4604	14.3211	-0.139253	0.903396	0.0441218	0.99914
IMA5_HUMAN	9.02803	8.01389	9.23633	9.37607	9.84107	7.68129	8.75942	8.96614	0.206727	0.801547	0.0960711	0.99914
DSG1_HUMAN	10.5035	9.57332	6.7125	10.8115	9.40364	6.67519	8.92979	8.96345	0.0336617	0.984851	0.00662963	0.99914
RS20_HUMAN	11.4232	9.80854	9.40874	10.8318	9.99444	9.52292	10.2135	10.1164	-0.0971157	0.901105	0.0452247	0.99914
LAP2B_HUMAN;LAP2A_HUMAN	10.5216	11.4805	11.1877	10.8042	11.9852	11.4509	11.0633	11.4135	0.350178	0.475726	0.322643	0.99914
NOM1_HUMAN	11.8354	11.7908	11.1584	12.1908	12.3522	10.2665	11.5949	11.6032	0.00828601	0.991518	0.00369945	0.99914
RBM25_HUMAN	11.6555	11.3385	10.4251	11.7084	11.6011	9.85731	11.1397	11.0556	-0.0841119	0.911793	0.0401036	0.99914
IPO5_HUMAN	9.18883	7.97694	7.87849	9.79143	8.33114	7.82685	8.34809	8.64981	0.301716	0.700467	0.154612	0.99914
1C17_HUMAN	7.32401	0	0	8.98448	0	0	2.44134	2.99483	0.553491	0.893287	0.0490091	0.99914
NAT10_HUMAN	13.7327	13.515	12.4832	14.0578	14.1058	11.7996	13.2436	13.3211	0.0774351	0.933446	0.0299106	0.99914
MAP4_HUMAN	10.9557	12.3426	11.7341	11.2622	12.6058	11.1497	11.6775	11.6726	-0.00491338	0.99403	0.00260067	0.99914
RIF1_HUMAN	12.0713	12.216	11.2992	12.0672	12.3636	9.46736	11.8622	11.2994	-0.562768	0.609648	0.214921	0.99914
KIF23_HUMAN	10.648	10.0092	8.29676	10.9846	10.2205	7.18581	9.65133	9.46365	-0.187684	0.897952	0.046747	0.99914
IF16_HUMAN;IFIX_HUMAN	12.2755	12.6009	10.9033	12.6887	13.0612	10.6164	11.9266	12.1221	0.195532	0.8436	0.0738633	0.99914
RRP12_HUMAN	12.0793	11.6357	10.6077	12.5047	12.1419	9.80274	11.4409	11.4831	0.0421814	0.967461	0.0143667	0.99914
RS3A_HUMAN	14.8148	13.449	13.3643	14.9678	13.3949	12.2512	13.876	13.538	-0.338076	0.735023	0.133699	0.99914
TCOF_HUMAN	14.2627	13.989	12.8811	14.5586	14.5915	12.3452	13.7109	13.8317	0.120816	0.896133	0.0476276	0.99914
RGAP1_HUMAN	11.5689	11.5266	10.3598	11.9245	12.1412	8.81942	11.1518	10.9617	-0.190088	0.880347	0.0553462	0.99914
TTC13_HUMAN	7.05481	9.65278	9.09381	8.68113	10.7015	8.56099	8.60047	9.31453	0.714066	0.534871	0.271751	0.99914
SMCA5_HUMAN	12.0904	11.7673	11.1367	12.3169	12.347	10.2505	11.6648	11.6381	-0.0267235	0.974039	0.0114236	0.99914
SYMC_HUMAN	12.2048	12.7702	11.3589	12.1671	13.0309	11.1777	12.1113	12.1252	0.0139731	0.984525	0.00677322	0.99914
EF1A1_HUMAN;EF1A2_HUMAN	13.726	14.2754	13.7433	14.0773	14.564	13.2025	13.9149	13.9479	0.0329912	0.94494	0.0245959	0.99914
GDE_HUMAN	13.2341	13.0167	12.6943	12.7107	13.7232	11.7685	12.9817	12.7341	-0.247528	0.708801	0.149476	0.99914
PHF3_HUMAN	13.0429	13.0773	11.4844	13.3235	13.6981	10.75	12.5348	12.5905	0.0556962	0.961425	0.0170847	0.99914
RRP1_HUMAN	9.32922	8.46485	7.3765	10.134	9.2581	6.79874	8.39019	8.73029	0.340098	0.785275	0.104978	0.99914
MACOI_HUMAN	9.60635	9.60078	9.52902	10.2275	10.3351	9.46598	9.57871	10.0095	0.430827	0.255338	0.592884	0.99914
TBB5_HUMAN	13.2448	14.142	12.9141	13.5349	14.2981	11.9164	13.4336	13.2498	-0.183833	0.831356	0.0802129	0.99914
RBM14_HUMAN	11.1786	11.2163	13.8588	11.1281	11.9003	10.3665	12.0846	11.1316	-0.952939	0.408762	0.38853	0.99914
TRIPC_HUMAN	11.3227	11.2937	10.4117	11.7848	12.0575	9.84501	11.0094	11.2291	0.219731	0.792615	0.100938	0.99914
LYAR_HUMAN	11.4007	11.2055	8.74724	11.7871	11.5339	8.54725	10.4511	10.6227	0.171613	0.904908	0.0433954	0.99914
RBM15_HUMAN	9.49184	9.99971	6.15409	9.71309	10.3685	4.42743	8.54855	8.16967	-0.378878	0.87492	0.0580317	0.99914
AIMP2_HUMAN	11.9813	11.9293	11.265	11.9934	11.0598	10.9428	11.7252	11.332	-0.393166	0.392383	0.40629	0.99914
NOP58_HUMAN	12.0383	11.7662	11.2246	12.2933	12.4436	10.5215	11.6764	11.7528	0.0764237	0.916442	0.0378948	0.99914
TINAL_HUMAN	10.2108	8.9794	8.94015	10.2429	10.0889	8.97651	9.3768	9.76944	0.392641	0.533773	0.272644	0.99914
SYRC_HUMAN	13.527	14.1716	12.9769	13.4854	14.3732	12.5289	13.5585	13.4625	-0.095987	0.888253	0.0514634	0.99914
ARHG2_HUMAN	13.2738	13.6006	12.8091	13.5135	14.0158	12.2343	13.2278	13.2545	0.0266956	0.966329	0.0148748	0.99914
DDX54_HUMAN	10.9442	10.3952	9.71529	11.2717	11.1011	8.80683	10.3515	10.3932	0.0416622	0.96507	0.0154412	0.99914
STAU1_HUMAN	9.55949	9.5226	8.05625	9.97842	9.92182	6.91819	9.04611	8.93948	-0.106638	0.930666	0.0312062	0.99914
MACF1_HUMAN	9.91545	11.087	10.5099	10.1908	11.6307	9.76096	10.5041	10.5275	0.0233773	0.973752	0.0115518	0.99914
NAMPT_HUMAN	8.90915	9.47428	9.73685	9.37403	9.68101	9.16563	9.37343	9.40689	0.0334644	0.913712	0.0391907	0.99914
PDS5B_HUMAN	12.6977	12.5399	12.3747	12.9549	13.3571	11.875	12.5374	12.729	0.19155	0.710094	0.148684	0.99914
OSBL3_HUMAN	12.9838	12.7194	12.0309	13.3899	13.4517	11.1741	12.5781	12.6719	0.0938172	0.915335	0.03842	0.99914
P121A_HUMAN	9.06595	9.04879	9.69821	9.08247	9.73636	8.432	9.27098	9.08361	-0.187368	0.692964	0.159289	0.99914
PCM1_HUMAN	10.691	11.9393	10.8928	10.4066	11.7766	9.75518	11.1743	10.6461	-0.528219	0.504741	0.296932	0.99914
NGAP_HUMAN	10.5564	9.92613	10.3646	10.8831	10.7434	10.0172	10.2823	10.5479	0.265546	0.467261	0.330441	0.99914
NUCB1_HUMAN	10.6629	10.6956	9.77781	10.5698	11.2041	8.3401	10.3787	10.038	-0.340744	0.740239	0.130628	0.99914
MCCA_HUMAN	13.5505	13.9415	12.4966	13.3035	13.6212	11.1297	13.3295	12.6848	-0.644746	0.521171	0.283019	0.99914
ITB4_HUMAN	10.5255	11.2658	9.62616	10.9309	12.4008	9.70338	10.4725	11.0117	0.539212	0.592635	0.227213	0.99914
TTC17_HUMAN	7.10154	9.05784	6.77208	9.0729	10.2527	7.41626	7.64382	8.91396	1.27014	0.309436	0.50943	0.99914
AHNK_HUMAN	13.0061	16.3964	13.6205	12.7377	16.0574	13.0564	14.341	13.9505	-0.390503	0.805595	0.0938835	0.99914
PRC1_HUMAN	9.10884	5.74081	7.97449	9.43814	8.69862	7.07229	7.60805	8.40302	0.794971	0.551205	0.258687	0.99914
SQSTM_HUMAN	11.5358	12.6398	10.64	11.9576	12.3042	10.2036	11.6052	11.4885	-0.116756	0.899827	0.0458409	0.99914
KIF2A_HUMAN	9.54247	9.73199	9.23838	9.65195	10.2089	8.6077	9.50428	9.48953	-0.0147461	0.978375	0.00949477	0.99914
NO66_HUMAN	11.4378	10.6946	9.59131	11.4748	11.1824	8.16512	10.5746	10.2741	-0.300451	0.816575	0.0880039	0.99914
NOC4L_HUMAN	9.87304	7.99281	7.50392	10.426	8.08963	6.18505	8.45659	8.23357	-0.223021	0.884746	0.0531815	0.99914
PTRF_HUMAN	14.4548	14.2556	12.3693	14.4945	14.582	11.365	13.6932	13.4805	-0.212727	0.874534	0.0582235	0.99914
OSBL8_HUMAN	10.8572	9.73828	8.51395	11.1445	10.2591	8.64067	9.70313	10.0148	0.311623	0.770462	0.113249	0.99914
PGAM5_HUMAN	11.2514	9.22383	9.65668	11.4328	9.54021	8.91098	10.044	9.96133	-0.0826221	0.936824	0.0283422	0.99914
RS7_HUMAN	12.1509	10.5533	10.54	11.1497	11.1127	10.5631	11.0814	10.9418	-0.139586	0.824483	0.0838183	0.99914
PRKDC_HUMAN	11.0464	12.6031	12.1343	11.2134	13.1182	11.8658	11.9279	12.0658	0.137884	0.858652	0.0661829	0.99914
PR40A_HUMAN	11.8174	12.5119	10.3289	11.3829	12.5334	9.75813	11.5527	11.2248	-0.32792	0.767056	0.115173	0.99914
PLEC_HUMAN	12.0202	13.7075	11.8512	12.0562	13.888	11.3328	12.5263	12.4257	-0.100645	0.922164	0.035192	0.99914
HSP7C_HUMAN;HSP72_HUMAN	13.9553	14.5941	13.7535	14.1048	14.9003	12.9395	14.101	13.9815	-0.119443	0.86122	0.0648861	0.99914
THOC2_HUMAN	11.3655	10.9907	10.8077	11.6314	11.5728	10.3093	11.0546	11.1712	0.116545	0.819438	0.0864837	0.99914
SYEP_HUMAN	14.5396	15.0582	13.9674	14.457	15.3817	13.4348	14.5217	14.4245	-0.0972222	0.889258	0.0509724	0.99914
TOX4_HUMAN	10.291	11.0133	10.4619	10.1027	11.1974	10.3486	10.5888	10.5496	-0.0391807	0.926803	0.0330127	0.99914
CEBPZ_HUMAN	10.6423	9.21199	7.07078	10.8573	10.1635	6.62102	8.97502	9.21392	0.238899	0.893683	0.0488167	0.99914
ACTB_HUMAN;ACTC_HUMAN;ACTA_HUMAN;POTEE_HUMAN;POTEI_HUMAN;POTEJ_HUMAN;ACTBL_HUMAN;ACTBM_HUMAN	14.0956	14.127	13.0869	14.2404	14.1736	12.3853	13.7698	13.5998	-0.170075	0.822254	0.0849938	0.99914
SYDC_HUMAN	13.0239	13.5859	11.7572	12.8648	13.9759	11.2737	12.789	12.7048	-0.0842013	0.934317	0.0295057	0.99914
ELYS_HUMAN	12.3692	11.8823	11.3598	12.6717	12.3494	9.64504	11.8705	11.5554	-0.315092	0.778989	0.108469	0.99914
SQRD_HUMAN	10.8494	10.7218	10.5708	11.1446	10.855	10.3711	10.714	10.7902	0.0762147	0.775029	0.110682	0.99914
LAMC1_HUMAN;PF21B_HUMAN	15.9996	16.0818	15.4273	15.614	16.3473	14.7654	15.8362	15.5756	-0.260682	0.641589	0.192743	0.99914
SYQ_HUMAN	13.0083	13.664	12.1198	12.8027	13.8137	11.6198	12.9307	12.7454	-0.18531	0.824235	0.0839492	0.99914
SRPK2_HUMAN	9.2016	9.58204	6.78771	9.79843	10.0523	6.26004	8.52379	8.70361	0.179821	0.911198	0.0403874	0.99914
CKAP2_HUMAN	10.012	10.008	9.16801	10.3705	10.6669	8.30908	9.72933	9.78215	0.0528209	0.951731	0.0214858	0.99914
EXOC2_HUMAN	8.26855	8.94832	8.8899	8.64904	9.1445	8.50156	8.70226	8.76504	0.0627772	0.840284	0.0755739	0.99914
FBRL_HUMAN;FBLL1_HUMAN	10.893	8.81655	9.97372	11.1641	9.34013	8.56718	9.89442	9.69047	-0.20395	0.845336	0.0729704	0.99914
RS6_HUMAN	14.0172	11.3396	11.9144	14.0598	11.6133	10.89	12.4238	12.1877	-0.236068	0.860492	0.0652533	0.99914
HNRPU_HUMAN	11.9905	12.9134	10.9829	11.628	12.8691	9.69163	11.9623	11.3962	-0.566024	0.633422	0.198307	0.99914
KIF3B_HUMAN;KIF3C_HUMAN;KIF9_HUMAN	11.8128	12.0436	11.2133	12.2615	12.3378	10.2071	11.6899	11.6021	-0.0877817	0.91451	0.0388114	0.99914
DDX50_HUMAN	10.7226	11.0839	8.27979	10.7668	11.3151	7.56252	10.0288	9.88149	-0.147282	0.925089	0.0338164	0.99914
SMAD2_HUMAN	8.54786	9.27941	7.65902	8.83282	9.86176	8.44523	8.49543	9.0466	0.551176	0.432165	0.36435	0.99914
SF3B1_HUMAN	9.90447	11.473	6.56593	9.85099	12.0428	5.60859	9.31448	9.16745	-0.147026	0.953879	0.0205068	0.99914
KAP2_HUMAN	10.4612	10.8428	9.68017	10.53	11.1276	8.67643	10.3281	10.1114	-0.216716	0.808174	0.0924951	0.99914
SUZ12_HUMAN	10.0332	9.54876	8.5454	10.346	10.5508	3.00637	9.3758	7.96772	-1.40807	0.629592	0.200941	0.99914
OS9_HUMAN	5.18448	6.68158	0	9.02869	9.50574	0	3.95535	6.17814	2.22279	0.584825	0.232974	0.99914
SDA1_HUMAN	11.935	10.8419	10.8547	12.2498	11.6458	10.2998	11.2105	11.3985	0.187922	0.798595	0.0976732	0.99914
EFTU_HUMAN	10.7949	11.2672	10.8902	11.2168	11.1462	9.98521	10.9841	10.7827	-0.201359	0.673372	0.171745	0.99914
LAMB1_HUMAN	15.8632	15.8032	14.8977	15.4823	16.2123	14.1459	15.5214	15.2801	-0.241228	0.746596	0.126914	0.99914
CODA1_HUMAN	7.6676	9.83904	9.56546	8.71547	11.3318	10.1505	9.02403	10.0659	1.04191	0.364934	0.437786	0.99914
ABCE1_HUMAN	9.10398	9.14507	9.94958	9.505	10.0655	10.5281	9.39954	10.0329	0.633317	0.192463	0.715653	0.99914
CDK12_HUMAN	9.80381	8.67561	7.8967	10.1757	9.89468	7.04817	8.79204	9.0395	0.247456	0.841857	0.0747616	0.99914
KIFA3_HUMAN	9.52184	9.41659	8.14861	10.2676	10.1845	7.83575	9.02901	9.42929	0.400279	0.689075	0.161734	0.99914
HLTF_HUMAN	8.939	9.67442	9.46673	9.49581	10.2639	9.16437	9.36005	9.64135	0.281299	0.51831	0.28541	0.99914
BBX_HUMAN	11.7086	11.6685	10.1091	12.1471	12.3374	9.28237	11.1621	11.2556	0.0935431	0.938601	0.0275188	0.99914
TCEA3_HUMAN	8.63347	8.26883	8.1929	9.2132	8.71984	6.93867	8.36507	8.29057	-0.0744949	0.92477	0.0339663	0.99914
RRP1B_HUMAN	12.8896	12.2297	11.7211	13.1833	12.7806	10.2806	12.2801	12.0815	-0.198615	0.852849	0.0691276	0.99914
ZFP91_HUMAN	11.3129	10.6429	9.34837	11.5342	11.5381	5.93638	10.4347	9.66957	-0.76515	0.727681	0.138059	0.99914
PESC_HUMAN	9.80838	8.94401	8.35683	10.4222	9.56439	7.17643	9.03641	9.05432	0.0179164	0.987657	0.00539374	0.99914
NOG1_HUMAN	11.565	10.5973	9.62151	11.8667	10.9911	8.4903	10.5946	10.4494	-0.14524	0.907731	0.0420428	0.99914
FIP1_HUMAN	10.644	10.8383	8.67639	10.8183	11.1759	8.66207	10.0529	10.2188	0.165846	0.88178	0.0546396	0.99914
UTP20_HUMAN	10.9476	9.49593	8.29508	11.423	10.0195	7.64051	9.57953	9.69434	0.114814	0.936507	0.028489	0.99914
BAZ1A_HUMAN	10.7858	10.4802	7.08997	11.1807	11.076	0	9.45198	7.41889	-2.03309	0.645802	0.189901	0.99914
IQGA3_HUMAN	12.2139	12.4927	12.0507	12.457	12.9666	11.5652	12.2524	12.3296	0.0771694	0.871467	0.0597488	0.99914
GNL3L_HUMAN	10.3683	9.95944	9.56681	10.8545	10.2175	8.52406	9.96485	9.86537	-0.0994824	0.902434	0.0445845	0.99914
TDIF2_HUMAN	10.7316	9.57613	7.73062	10.6185	10.7865	7.32124	9.34613	9.5754	0.229273	0.880606	0.0552186	0.99914
RENT2_HUMAN	10.9494	11.9572	9.47871	11.4207	11.9186	9.08221	10.7951	10.8072	0.0120889	0.992012	0.00348316	0.99914
DLGP5_HUMAN	12.7625	12.5455	11.5679	13.1959	13.1332	10.8839	12.292	12.4043	0.112383	0.902871	0.0443741	0.99914
AP1M1_HUMAN;AP1M2_HUMAN	9.18057	7.49324	9.0532	9.74691	8.08236	9.20966	8.57567	9.01298	0.437308	0.582376	0.234797	0.99914
ADNP_HUMAN	12.4784	12.5659	11.7543	12.2761	12.8536	10.7172	12.2662	11.949	-0.317234	0.68008	0.16744	0.99914
DIDO1_HUMAN	10.419	11.5156	10.2184	10.5052	11.9774	9.48669	10.7177	10.6564	-0.0612541	0.945482	0.0243466	0.99914
DNJB6_HUMAN;DNJB3_HUMAN	11.8161	10.9154	10.757	12.2412	10.487	10.1302	11.1628	10.9528	-0.210031	0.792808	0.100832	0.99914
PGBM_HUMAN	11.7631	11.7836	10.7	11.4452	12.2045	10.371	11.4156	11.3402	-0.0753066	0.912904	0.0395749	0.99914
DDX24_HUMAN	12.1011	11.7866	11.0263	12.4314	12.6434	10.9315	11.638	12.0021	0.364114	0.598805	0.222714	0.99914
RS27A_HUMAN	13.689	14.0481	13.3877	14.0315	14.4579	12.6788	13.7083	13.7227	0.0144378	0.98165	0.00804341	0.99914
ATD3A_HUMAN	13.1929	13.7688	13.0809	13.7058	14.041	12.6352	13.3475	13.4607	0.113129	0.827151	0.0824151	0.99914
SPS2L_HUMAN	11.0166	10.9089	9.50594	11.2902	11.1315	7.55043	10.4771	9.99072	-0.486406	0.73919	0.131244	0.99914
KS6A4_HUMAN	7.57834	8.0851	8.27326	8.03531	9.03091	7.65304	7.9789	8.23975	0.260852	0.610933	0.214007	0.99914
YMEL1_HUMAN	9.60092	8.53559	10.4762	9.75797	9.7766	10.3972	9.53757	9.97727	0.439694	0.524629	0.280148	0.99914
LMNA_HUMAN	8.24632	7.91924	8.06785	8.27071	8.78357	7.05275	8.0778	8.03568	-0.0421277	0.9426	0.0256726	0.99914
PFKAP_HUMAN;PFKAL_HUMAN	9.002	10.0802	9.99384	9.46301	10.9429	9.82858	9.69203	10.0782	0.386142	0.533109	0.273184	0.99914
FLII_HUMAN	9.03078	9.68157	9.51248	9.37472	10.0644	9.18113	9.40828	9.54007	0.131795	0.713016	0.146901	0.99914
TRI56_HUMAN	10.1659	10.0421	9.82068	10.3491	10.2036	8.66338	10.0096	9.73872	-0.270869	0.667583	0.175495	0.99914
RL3_HUMAN;RL3L_HUMAN	13.1098	13.1628	12.2826	13.375	12.3479	11.1101	12.8517	12.2776	-0.574091	0.485465	0.313842	0.99914
UACA_HUMAN	11.3855	12.3131	11.5304	11.5649	12.5894	10.0485	11.743	11.4009	-0.342058	0.69924	0.155374	0.99914
MA7D1_HUMAN	11.3904	11.2104	10.5378	11.6595	11.7149	9.47026	11.0462	10.9482	-0.0979731	0.909878	0.0410171	0.99914
P66A_HUMAN	12.5932	12.4299	11.3907	12.3036	12.7369	10.3581	12.1379	11.7995	-0.338394	0.70855	0.149629	0.99914
BPTF_HUMAN;DIAP3_HUMAN	10.8751	10.7387	10.3096	11.1201	10.9805	8.75135	10.6411	10.284	-0.357117	0.690589	0.16078	0.99914
EXOC4_HUMAN	8.4452	10.2898	10.0843	8.93655	10.5682	9.62995	9.60642	9.71155	0.105128	0.895728	0.0478241	0.99914
MAGD2_HUMAN;TROP_HUMAN	13.1087	13.1664	11.787	13.4717	13.6633	10.8466	12.6874	12.6605	-0.0268322	0.980593	0.00851107	0.99914
NOG2_HUMAN	11.3401	9.09507	8.62521	11.8311	9.8187	7.83892	9.68679	9.82957	0.142773	0.925434	0.0336544	0.99914
SMCA4_HUMAN	10.8411	10.7189	9.5006	11.1007	11.433	7.86005	10.3535	10.1312	-0.222268	0.868632	0.061164	0.99914
UBP16_HUMAN	9.37137	9.01761	8.52299	9.9609	10.2719	8.2021	8.97066	9.47828	0.507626	0.523099	0.281416	0.99914
SRRM2_HUMAN	9.34036	7.25246	7.74203	9.50602	7.96948	5.73035	8.11162	7.73529	-0.37633	0.784335	0.105498	0.99914
NUMB_HUMAN	9.14448	9.87638	9.07573	9.78914	10.4585	8.91647	9.36553	9.72138	0.355847	0.53634	0.27056	0.99914
SMRC2_HUMAN	10.9957	10.8499	9.23748	11.0931	11.6251	10.7288	10.3611	11.149	0.787947	0.298949	0.524402	0.99914
CDK13_HUMAN;BLK_HUMAN	10.9718	9.34304	0	11.2116	9.99842	0	6.77162	7.07001	0.29839	0.954643	0.0201588	0.99914
RINI_HUMAN	8.13329	9.01351	6.80876	8.66479	9.67059	3.78987	7.98519	7.37509	-0.6101	0.776027	0.110123	0.99914
ERCC3_HUMAN	10.0706	9.9603	9.16609	10.546	10.3513	8.85072	9.73233	9.916	0.183664	0.78157	0.107032	0.99914
NOP56_HUMAN	12.5311	12.0457	10.8885	12.7727	12.391	9.69312	11.8217	11.6189	-0.202834	0.86379	0.0635917	0.99914
MRRP1_HUMAN	11.004	10.3025	8.99273	11.3522	9.74755	7.50709	10.0997	9.53563	-0.564095	0.684669	0.164519	0.99914
TARA_HUMAN	8.59339	10.502	8.68782	8.73532	10.5204	8.12938	9.26108	9.12838	-0.1327	0.895694	0.0478402	0.99914
VDAC2_HUMAN	10.1791	8.98046	8.77328	10.7317	8.9901	8.91434	9.31095	9.54539	0.23444	0.767868	0.114713	0.99914
NEMF_HUMAN	12.136	11.6367	10.9862	12.4624	12.5281	10.3173	11.5863	11.7693	0.182957	0.834531	0.0785576	0.99914
HS71A_HUMAN;HSP77_HUMAN	11.0006	11.3418	9.47502	11.319	11.6664	9.41068	10.6058	10.7987	0.192898	0.842215	0.0745768	0.99914
CHD4_HUMAN;CHD5_HUMAN;CHD3_HUMAN	13.4978	13.4048	12.4314	13.5369	14.1081	11.8169	13.1113	13.1539	0.0426022	0.959354	0.0180211	0.99914
AIMP1_HUMAN	13.152	12.8542	12.4596	13.1942	12.6344	11.9839	12.8219	12.6042	-0.217778	0.624517	0.204455	0.99914
LTV1_HUMAN	11.4251	10.5938	10.0234	11.723	11.085	8.79426	10.6808	10.5341	-0.146672	0.890913	0.0501648	0.99914
SMN_HUMAN	11.2986	8.25318	10.6666	11.448	0	9.92768	10.0728	7.12523	-2.94755	0.501344	0.299864	0.99914
FLNA_HUMAN	12.1913	13.0724	11.8562	12.4599	13.3812	11.1974	12.3733	12.3461	-0.027167	0.972506	0.0121077	0.99914
DMAP1_HUMAN	8.70026	9.79714	7.40128	8.74845	9.94609	4.32652	8.63289	7.67369	-0.959208	0.643353	0.191551	0.99914
SPG7_HUMAN	10.0114	9.87754	9.05493	9.95219	10.0627	7.24587	9.64796	9.08691	-0.561051	0.611835	0.213366	0.99914
MPRIP_HUMAN	11.5526	10.8368	9.38919	11.3947	11.2632	8.95733	10.5929	10.5384	-0.054446	0.959927	0.017762	0.99914
REN3B_HUMAN	9.51538	8.2426	7.99834	9.94628	8.9986	6.4727	8.58544	8.47253	-0.112914	0.927679	0.0326023	0.99914
P66B_HUMAN	11.187	11.1864	9.60728	10.9617	11.5097	8.7328	10.6602	10.4014	-0.258842	0.810745	0.0911156	0.99914
DAXX_HUMAN	10.68	11.1023	8.99651	11.0472	10.9156	8.78902	10.2596	10.2506	-0.0089941	0.993083	0.00301429	0.99914
CE170_HUMAN;C170L_HUMAN	10.7446	11.2894	10.9894	10.6794	11.5167	10.0043	11.0078	10.7334	-0.274357	0.603968	0.218986	0.99914
MYO6_HUMAN	8.30432	9.74839	8.29648	8.83288	10.241	6.66203	8.78306	8.57863	-0.204434	0.870604	0.0601796	0.99914
SYLC_HUMAN	11.224	12.2155	10.4956	11.1361	12.5991	10.0204	11.3117	11.2519	-0.0598531	0.950485	0.0220545	0.99914
RED_HUMAN	11.2761	11.8677	11.0278	11.4427	12.2236	10.2726	11.3905	11.313	-0.0775609	0.908931	0.0414689	0.99914
CCPG1_HUMAN	8.22343	9.02721	0	8.80645	10.301	0	5.75021	6.36915	0.61894	0.893037	0.0491306	0.99914
CP131_HUMAN	9.28729	9.66744	10.1015	9.39425	10.1996	9.11326	9.68541	9.56903	-0.116379	0.787736	0.103619	0.99914
ZN281_HUMAN	11.1868	11.9918	5.89474	11.3713	11.8538	5.24935	9.69111	9.49147	-0.199638	0.947722	0.0233189	0.99914
SPB1_HUMAN	11.7556	11.6681	9.87576	11.7873	11.6832	8.83967	11.0998	10.7701	-0.32976	0.789841	0.10246	0.99914
GNL3_HUMAN	12.0338	11.9968	9.78712	12.2154	12.1913	8.44267	11.2726	10.9498	-0.322796	0.837879	0.0768189	0.99914
AFF1_HUMAN	8.01139	8.02021	6.90555	8.03958	8.96701	6.90582	7.64572	7.9708	0.325088	0.671622	0.172875	0.99914
DDX5_HUMAN	7.47676	7.57869	8.33612	7.84701	8.72758	7.84231	7.79719	8.13897	0.341775	0.441447	0.355121	0.99914
SDPR_HUMAN	11.503	10.5498	8.14763	11.4077	10.6665	6.84122	10.0668	9.63847	-0.428329	0.818101	0.0871932	0.99914
RS30_HUMAN	11.6919	11.306	10.4254	11.3852	11.5155	10.0797	11.1411	10.9935	-0.147586	0.815903	0.0883613	0.99914
PB1_HUMAN	11.0293	11.25	8.81704	11.3481	11.5904	7.67348	10.3654	10.204	-0.161467	0.919736	0.0363366	0.99914
ECT2_HUMAN	8.73338	10.1154	9.98079	8.96853	10.0652	9.1257	9.60984	9.38647	-0.223375	0.710296	0.148561	0.99914
ZC3H1_HUMAN	9.09968	8.69009	8.48404	9.29929	9.09887	7.96833	8.75793	8.78883	0.0308964	0.950197	0.0221863	0.99914
U520_HUMAN	9.13376	9.37617	6.96335	9.37606	10.0079	7.02678	8.49109	8.80358	0.312485	0.805828	0.0937577	0.99914
NU153_HUMAN	9.5815	10.7209	10.1407	9.69425	11.1326	9.36017	10.1477	10.0624	-0.0853453	0.90097	0.0452896	0.99914
SMRC1_HUMAN	9.86389	8.73614	6.02871	10.1042	9.57378	4.95956	8.20958	8.21252	0.00294495	0.998899	0.000478565	0.99914
TBB4B_HUMAN;TBB4A_HUMAN;TBB8_HUMAN;TBB8L_HUMAN;TBB1_HUMAN	12.7155	13.1342	12.3727	12.9665	13.5089	11.6982	12.7408	12.7246	-0.0162368	0.979633	0.00893676	0.99914
G3P_HUMAN	11.919	12.5096	11.663	12.3653	12.5622	10.8341	12.0305	11.9206	-0.109974	0.867208	0.0618766	0.99914
IMB1_HUMAN	11.3759	12.0975	10.465	11.5637	12.4988	9.67263	11.3128	11.2451	-0.0677206	0.947766	0.0232989	0.99914
PTN14_HUMAN	8.94201	11.1909	10.3705	9.01017	11.2259	9.73443	10.1678	9.99015	-0.177658	0.857179	0.0669287	0.99914
AFF4_HUMAN	9.14606	9.62569	8.79496	9.01833	10.3067	8.45587	9.18891	9.26029	0.0713834	0.913229	0.0394203	0.99914
TRY1_HUMAN	10.9134	11.1941	10.9035	10.8048	11.3838	9.61635	11.0037	10.6016	-0.40202	0.522198	0.282165	0.99914
TMCC3_HUMAN	9.31819	10.275	9.77308	9.60904	11.1607	8.71416	9.78875	9.82796	0.0392132	0.962876	0.0164294	0.99914
KIF3A_HUMAN	10.697	10.9975	10.5555	11.1135	11.3238	9.79846	10.75	10.7453	-0.00474815	0.993113	0.00300144	0.99914
TIF1B_HUMAN	11.4187	11.8757	10.1757	11.4811	11.9179	9.05633	11.1567	10.8185	-0.338234	0.76193	0.118085	0.99914
H4_HUMAN	12.0181	9.19252	7.03451	10.9115	9.26462	6.22238	9.41503	8.79951	-0.615524	0.772795	0.111936	0.99914
SMCA2_HUMAN	9.88159	10.0734	7.05392	9.88547	9.92892	5.39793	9.00296	8.4041	-0.59885	0.757677	0.120516	0.99914
COIL_HUMAN	10.2602	10.2882	9.59983	10.2329	10.9115	9.16143	10.0494	10.102	0.0525614	0.931252	0.030933	0.99914
SON_HUMAN	11.2061	11.0157	9.23796	11.2289	11.5418	8.28697	10.4866	10.3526	-0.134062	0.918296	0.0370172	0.99914
RING2_HUMAN	9.62426	10.5117	9.05474	9.84892	10.751	9.37326	9.73022	9.99106	0.260845	0.679103	0.168065	0.99914
DDX60_HUMAN	10.1375	10.3919	9.09239	10.428	10.6786	8.53227	9.87395	9.87961	0.00566568	0.994668	0.00232177	0.99914
MYO1E_HUMAN	9.1138	9.27748	7.85192	9.63312	9.63182	6.73446	8.74773	8.66647	-0.0812691	0.944288	0.0248956	0.99914
HNRH1_HUMAN;HNRH2_HUMAN;HNRPF_HUMAN	9.9543	10.45	7.81061	9.93403	10.7007	6.54872	9.40498	9.06116	-0.343819	0.833055	0.0793262	0.99914
MTCL1_HUMAN	7.88092	8.04373	7.42815	8.08832	8.78311	6.60973	7.78427	7.82705	0.0427847	0.953933	0.0204821	0.99914
CBX8_HUMAN	10.4837	11.1365	9.80983	10.5044	11.6817	9.07704	10.4767	10.421	-0.0556329	0.951679	0.0215094	0.99914
KI67_HUMAN	14.8195	14.8439	13.7625	14.8553	14.8099	12.2903	14.4753	13.9852	-0.490108	0.634911	0.197287	0.99914
RBBP7_HUMAN;RBBP4_HUMAN	12.1308	11.984	10.5747	12.2543	12.4051	9.18175	11.5632	11.2804	-0.282782	0.824106	0.0840168	0.99914
EP400_HUMAN	9.52451	10.3043	9.50378	9.38818	10.9364	8.80549	9.77753	9.71001	-0.0675183	0.92875	0.0321012	0.99914
ANR17_HUMAN	9.2414	9.98641	9.4496	9.76816	10.928	8.82575	9.55914	9.84065	0.281515	0.698031	0.156125	0.99914
BD1L1_HUMAN	9.48385	10.5079	9.21203	9.08627	11.2629	8.19666	9.7346	9.51529	-0.219313	0.840631	0.0753949	0.99914
DDX20_HUMAN	11.6131	12.0197	10.1107	11.5764	12.4387	9.24477	11.2478	11.0866	-0.161213	0.893582	0.0488656	0.99914
PHF8_HUMAN	9.86213	9.36139	10.436	10.2652	9.93345	9.71856	9.8865	9.97241	0.085901	0.821449	0.0854196	0.99914
ALBU_HUMAN	12.2848	12.2416	12.2411	12.1107	12.1949	10.0549	12.2559	11.4535	-0.802351	0.370186	0.43158	0.99914
MYO1C_HUMAN	11.7543	12.9029	11.8071	11.8563	13.1101	10.76	12.1548	11.9088	-0.246	0.771117	0.11288	0.99914
FR1OP_HUMAN	9.42106	8.77363	8.44292	9.37813	9.27976	6.97441	8.8792	8.5441	-0.335102	0.720056	0.142634	0.99914
CO4A2_HUMAN	11.0232	11.4712	10.1627	11.1058	11.8262	10.3785	10.8857	11.1035	0.217779	0.720822	0.142172	0.99914
FLNB_HUMAN	9.31744	11.7621	9.9461	9.29887	11.9122	9.42284	10.3419	10.2113	-0.130602	0.913159	0.0394534	0.99914
MICU1_HUMAN	7.37019	7.55059	7.53722	7.79609	8.0283	6.95795	7.486	7.59411	0.108111	0.772798	0.111934	0.99914
PRR12_HUMAN	9.40536	9.18896	8.75788	9.2551	9.71868	7.74797	9.1174	8.90725	-0.210152	0.763665	0.117097	0.99914
KMT2A_HUMAN	11.0035	10.4619	7.18582	10.9416	10.4889	3.48554	9.55043	8.30536	-1.24507	0.675982	0.170065	0.99914
DLG5_HUMAN	8.7189	8.58781	8.66674	8.66251	8.89831	7.42927	8.65782	8.33003	-0.327788	0.546844	0.262136	0.99914
TOR4A_HUMAN	10.5886	9.40885	7.35926	10.6891	8.88715	5.53301	9.11891	8.36975	-0.749155	0.699561	0.155174	0.99914
HS90B_HUMAN;HS90A_HUMAN;H90B2_HUMAN;H90B3_HUMAN;HS902_HUMAN;HS904_HUMAN;TRAP1_HUMAN	12.102	12.3088	11.251	11.9511	12.6698	10.6226	11.8873	11.7478	-0.139479	0.850623	0.0702631	0.99914
AKP13_HUMAN	8.64274	9.08337	8.56202	8.81344	9.67983	7.87197	8.76271	8.78841	0.0257032	0.966148	0.0149565	0.99914
K2C8_HUMAN;KRT84_HUMAN;GFAP_HUMAN;DESM_HUMAN	10.1697	10.7246	9.57576	10.2876	10.8929	8.79925	10.1567	9.99325	-0.163425	0.831353	0.0802146	0.99914
PYC_HUMAN	12.0567	12.7824	11.6916	12.1549	12.8366	10.7891	12.1769	11.9269	-0.250079	0.737826	0.132046	0.99914
GFPT1_HUMAN	7.70316	8.79127	8.82167	7.8577	9.41151	8.44264	8.4387	8.57062	0.131914	0.832705	0.0795088	0.99914
CH60_HUMAN	10.3291	10.0557	9.0182	9.94203	10.3077	8.42151	9.80099	9.55709	-0.243905	0.747864	0.126177	0.99914
H12_HUMAN	11.121	13.3955	7.64058	10.5823	13.407	6.63102	10.719	10.2068	-0.512257	0.85259	0.0692597	0.99914
CENPF_HUMAN	7.92461	10.8938	7.63152	7.95459	11.2951	7.65368	8.81665	8.9678	0.151151	0.927734	0.0325764	0.99914
NSUN2_HUMAN	7.80832	8.42666	8.67091	8.0409	9.03829	8.01654	8.30197	8.36524	0.0632738	0.888893	0.0511506	0.99914
NPM_HUMAN	12.3743	11.7842	10.9443	12.5006	11.8257	10.2795	11.7009	11.5353	-0.165653	0.843491	0.0739194	0.99914
SOGA1_HUMAN	9.23535	10.5645	8.46529	9.52076	10.9627	7.62738	9.42173	9.37029	-0.0514443	0.966654	0.0147291	0.99914
PPIA_HUMAN	10.2325	10.056	8.47896	9.84602	9.83992	8.88236	9.58915	9.52277	-0.066385	0.923905	0.0343729	0.99914
TBA1B_HUMAN;TBA1A_HUMAN;TBA3C_HUMAN;TBA3E_HUMAN;TBA8_HUMAN;TBA4B_HUMAN;TBAL3_HUMAN	13.7802	15.2038	13.9468	13.8863	15.4398	13.2862	14.3103	14.2041	-0.106162	0.899468	0.0460141	0.99914
GEMI4_HUMAN	9.8773	10.5825	9.73158	9.86215	11.1675	7.88331	10.0638	9.63766	-0.426143	0.703939	0.152465	0.99914
TCRG1_HUMAN	7.9432	5.59185	8.2142	8.27852	8.7734	7.70904	7.24975	8.25365	1.0039	0.353598	0.451491	0.99914
ENOA_HUMAN;ENOB_HUMAN	11.3759	11.1415	10.2316	11.3906	11.211	9.71432	10.9163	10.772	-0.144365	0.833144	0.07928	0.99914
ATPA_HUMAN	10.0531	10.1501	9.42423	9.64659	10.3806	7.2072	9.8758	9.07812	-0.797685	0.49584	0.304658	0.99914
MRCKA_HUMAN;MRCKB_HUMAN	8.81441	10.6249	9.49373	9.05823	10.9612	9.10108	9.64433	9.70683	0.0624958	0.943006	0.0254856	0.99914
SENP3_HUMAN	9.73448	9.94923	8.67787	9.62431	10.1317	7.40985	9.45386	9.0553	-0.398562	0.696645	0.156989	0.99914
NCOA6_HUMAN	8.09959	7.75576	6.98192	8.25937	8.51409	6.0601	7.61242	7.61119	-0.001237	0.998935	0.000462799	0.99914
K2C7_HUMAN	9.33971	9.7157	7.59937	9.16192	9.39834	8.87057	8.88492	9.14361	0.258686	0.733162	0.1348	0.99914
UBR4_HUMAN	8.17922	9.42269	7.77642	8.08508	9.63246	7.5205	8.45944	8.41268	-0.0467649	0.956475	0.0193263	0.99914
ANXA2_HUMAN;AXA2L_HUMAN	10.4564	8.39531	8.7806	10.6512	8.35661	7.89942	9.21078	8.96909	-0.241697	0.831806	0.0799781	0.99914
K1C17_HUMAN	10.8407	10.2951	10.6802	11.0509	10.0799	10.8108	10.6054	10.6472	0.0418506	0.907884	0.0419695	0.99914
FGFR3_HUMAN	8.48478	9.10258	8.31699	8.21113	9.30446	0	8.63478	5.83853	-2.79625	0.44159	0.35498	0.99914
H2A1B_HUMAN;H2A1A_HUMAN	13.4368	13.0021	10.6656	12.8373	13.1426	10.4146	12.3682	12.1315	-0.236705	0.85546	0.0678004	0.99914
UBA1_HUMAN	9.26805	9.25201	6.30832	8.76637	9.38348	5.57547	8.27613	7.90844	-0.367687	0.822982	0.0846096	0.99914
VIME_HUMAN;PERI_HUMAN	10.2661	10.9746	9.23379	9.64471	12.5509	7.97655	10.1581	10.0574	-0.10074	0.948929	0.0227663	0.99914
LDHA_HUMAN	11.3083	11.0135	9.78055	10.7581	11.0152	8.67319	10.7008	10.1488	-0.551964	0.569091	0.244818	0.99914
K1C18_HUMAN	10.279	10.6537	8.93578	9.93742	10.6246	8.70433	9.95615	9.75546	-0.200696	0.806453	0.093421	0.99914
COPG1_HUMAN	8.66316	8.05598	9.78276	8.75388	8.64397	9.23061	8.83397	8.87615	0.0421868	0.943219	0.0253874	0.99914
CPSM_HUMAN	10.0177	8.86146	6.78947	9.30809	8.77321	7.59107	8.55621	8.55746	0.00125266	0.99914	0.000373869	0.99914
NUCL_HUMAN	9.97027	9.58501	7.77296	9.45566	9.62158	7.47709	9.10941	8.85144	-0.257969	0.802663	0.0954666	0.99914
KPYM_HUMAN	11.072	11.0189	10.4344	10.9655	10.5381	9.71028	10.8418	10.4046	-0.437171	0.372948	0.428351	0.99914
ANXA1_HUMAN	9.49252	9.59137	8.67385	9.463	9.92532	7.54644	9.25258	8.97825	-0.274326	0.752635	0.123416	0.99914
EF2_HUMAN	9.20126	8.24742	9.82439	9.15206	8.8567	9.64061	9.09103	9.21646	0.125432	0.822713	0.0847514	0.99914
1B40_HUMAN;1B44_HUMAN;1B13_HUMAN	0	0	6.00551	0	0	7.37339	2.00184	2.4578	0.45596	0.892852	0.0492208	0.99914
ANKH1_HUMAN	0	9.48577	8.70376	0	9.97126	8.25819	6.06318	6.07648	0.0133071	0.997693	0.00100302	0.99914
K1C19_HUMAN	0	0	8.13616	0	0	7.99641	2.71205	2.66547	-0.046582	0.990813	0.00400831	0.99914
K2C1B_HUMAN	0	0	8.23205	0	0	8.49832	2.74402	2.83277	0.0887558	0.983124	0.00739156	0.99914
KIF2B_HUMAN	0	8.56232	0	0	8.77502	0	2.85411	2.92501	0.0708981	0.98699	0.0056872	0.99914
TBB2A_HUMAN	0	8.19488	0	0	8.43417	0	2.73163	2.81139	0.0797642	0.984741	0.0066781	0.99914
TM131_HUMAN	0	8.57461	9.38812	0	9.78209	9.0918	5.98758	6.2913	0.303721	0.947737	0.0233124	0.99914

## Sheet: LOX-BMP1-APEX2_vs_SP-APEX2
Uniprot_name	SP-APEX2_rep3	SP-APEX2_rep1	SP-APEX2_rep1.1	LOX-BMP1-APEX2_rep3	LOX-BMP1-APEX2_rep2	LOX-BMP1-APEX2_rep1	AVG_SP-APEX2	AVG_LOX-BMP1-APEX2	Fold change	P value using t test	-log10(P value)	BH adjusted P value
MINP1_HUMAN	0	0	0.436581	8.93531	9.23669	8.8215	0.145527	8.99783	8.85231	1.71031e-06	5.76692	0.00088252
ASPH_HUMAN	11.6949	11.7689	11.59	13.7696	13.5616	13.5583	11.6846	13.6298	1.94524	4.48322e-05	4.34841	0.0115667
GT251_HUMAN;GT252_HUMAN	9.74311	9.93534	9.92256	12.8493	12.8345	12.5349	9.867	12.7396	2.87258	8.20426e-05	4.08596	0.0141113
GLU2B_HUMAN	10.7316	10.4574	10.9459	13.2734	13.4341	13.6606	10.7116	13.456	2.74443	0.000151124	3.82067	0.0154722
OST48_HUMAN	8.46826	8.05148	7.86758	12.5972	12.1908	11.8696	8.12911	12.2192	4.0901	0.000143397	3.84346	0.0154722
PRDX4_HUMAN	10.4659	10.304	9.88119	13.7398	13.5183	13.286	10.217	13.5147	3.29767	0.000179909	3.74495	0.0154722
NICA_HUMAN	6.12109	6.62501	5.95945	9.32714	9.38722	8.94339	6.23518	9.21925	2.98407	0.000488882	3.3108	0.0360376
PDIA6_HUMAN	11.3258	11.6008	11.6072	15.4938	15.4361	14.8516	11.5113	15.2605	3.74925	0.000714004	3.1463	0.0409362
TXND5_HUMAN	10.5999	10.7299	10.0963	13.7978	13.7687	13.4855	10.4754	13.684	3.20861	0.000682961	3.1656	0.0409362
GRP78_HUMAN	14.3698	14.9126	14.3577	18.2503	18.4349	18.2226	14.5467	18.3026	3.7559	0.00083511	3.07826	0.0430917
LYOX_HUMAN	10.1311	10.9737	10.1525	14.1886	14.4173	13.8521	10.4191	14.1527	3.73358	0.000943443	3.02528	0.0433783
P4HA1_HUMAN	10.7984	11.0826	10.4823	13.7172	13.961	13.1454	10.7877	13.6079	2.82018	0.00109286	2.96143	0.0433783
TOIP1_HUMAN	6.88765	7.85752	7.96582	11.5006	12.0248	10.9978	7.57033	11.5077	3.93739	0.00105916	2.97504	0.0433783
CO6A1_HUMAN	8.04867	8.60361	8.33779	10.8273	11.4815	10.7175	8.33002	11.0088	2.67877	0.00135879	2.86685	0.0500108
P3H1_HUMAN	10.3094	10.99	10.4388	12.8071	13.0832	12.3976	10.5794	12.7626	2.18321	0.00164764	2.78314	0.0500108
PDIA1_HUMAN	12.0821	12.9166	12.1617	15.4703	15.6983	15.1477	12.3868	15.4388	3.05195	0.00152343	2.81718	0.0500108
TMX3_HUMAN	7.57295	7.04034	7.14221	9.87644	9.78897	9.98792	7.25183	9.88444	2.63261	0.00160874	2.79351	0.0500108
PDIA4_HUMAN	12.215	13.2102	12.4274	16.0209	16.201	15.5959	12.6175	15.9393	3.32178	0.00179815	2.74517	0.0515471
CCD47_HUMAN	10.2627	10.5861	11.0299	13.1095	13.1673	12.3993	10.6263	12.892	2.26577	0.00251552	2.59937	0.0683162
TFR1_HUMAN	10.7591	11.2126	10.8355	12.2971	12.533	12.3341	10.9357	12.3881	1.45234	0.00267113	2.57331	0.0683345
LMF2_HUMAN	7.64058	8.53159	7.65019	10.1647	10.5832	10.9245	7.94078	10.5575	2.61671	0.00278106	2.55579	0.0683345
CALR_HUMAN	10.6982	11.1155	10.0046	14.1026	14.0016	13.5754	10.6061	13.8932	3.28709	0.0030709	2.51273	0.068895
ITA3_HUMAN	9.94806	10.2662	9.62729	11.7721	12.2582	12.6734	9.94719	12.2346	2.28738	0.00295927	2.52882	0.068895
TXD12_HUMAN	6.36167	6.96733	7.12777	9.85334	10.063	9.95836	6.81892	9.95822	3.13929	0.00352733	2.45255	0.0758375
MLEC_HUMAN	8.89997	9.48919	8.67379	12.6681	12.5287	12.5505	9.02098	12.5824	3.56145	0.00369946	2.43186	0.0763568
EMC1_HUMAN	10.6508	10.708	11.1238	12.8556	12.7535	12.1475	10.8275	12.5855	1.758	0.00429118	2.36742	0.0790803
PLOD1_HUMAN;ARHGI_HUMAN	9.60902	10.078	10.1354	12.9739	13.1844	12.1483	9.94081	12.7689	2.82809	0.00404895	2.39266	0.0790803
PLOD2_HUMAN	8.20547	7.72542	8.80606	10.3317	10.6138	11.2727	8.24565	10.7394	2.49377	0.0041608	2.38082	0.0790803
NCLN_HUMAN	9.64886	10.1534	9.5124	12.8603	13.0054	11.9024	9.77156	12.5894	2.81782	0.00487683	2.31186	0.086774
ERP29_HUMAN	9.40096	10.4134	10.1355	14.0993	14.0642	14.1093	9.98326	14.091	4.1077	0.00528707	2.27679	0.0909375
PDIA5_HUMAN	7.02265	8.00549	7.89659	10.5206	10.6603	10.2532	7.64158	10.478	2.83645	0.00592443	2.22735	0.0926365
SERPH_HUMAN	11.7107	11.9553	10.6673	14.4634	14.731	13.6589	11.4444	14.2845	2.84003	0.00570978	2.24338	0.0926365
ERAP1_HUMAN	4.95971	5.86549	6.4382	9.13956	9.76276	9.2005	5.75447	9.36761	3.61314	0.00584457	2.23325	0.0926365
PDIA3_HUMAN	11.7371	13.0484	12.1383	15.8155	16.0346	15.5439	12.3079	15.798	3.49008	0.0064717	2.18898	0.0982176
DJC10_HUMAN	7.89023	8.11582	8.7575	11.015	11.1645	11.0751	8.25452	11.0849	2.83033	0.00705668	2.1514	0.0988977
ERLN1_HUMAN	7.53413	8.39292	7.4662	10.2237	10.3858	10.5788	7.79775	10.3961	2.59836	0.00745127	2.12777	0.0988977
ERO1A_HUMAN;ERO1B_HUMAN	9.72268	10.6942	10.0355	13.0839	13.2387	13.1048	10.1508	13.1425	2.99166	0.00766649	2.1154	0.0988977
MYDGF_HUMAN	8.56979	10.3914	8.86177	13.1356	13.7486	12.4364	9.27432	13.1069	3.83257	0.00723078	2.14082	0.0988977
SEC63_HUMAN	7.30054	8.29924	6.90385	9.75226	11.2204	10.787	7.50121	10.5866	3.08534	0.00689019	2.16177	0.0988977
CLPT1_HUMAN	6.28428	6.75053	7.31599	8.49287	8.68352	9.46763	6.7836	8.88134	2.09774	0.00763527	2.11718	0.0988977
GANAB_HUMAN	11.5492	12.4514	11.0554	14.6949	14.9753	14.3346	11.6853	14.6683	2.98293	0.00867134	2.06191	0.106723
IKIP_HUMAN	10.7211	11.5634	10.5235	13.8527	13.5277	13.6337	10.936	13.6714	2.73542	0.00870698	2.06013	0.106723
LAMB3_HUMAN	9.69208	10.7006	9.85248	11.9376	12.4558	12.3075	10.0817	12.2336	2.15188	0.00930725	2.03118	0.106723
TMM43_HUMAN	9.30179	10.4832	9.76847	12.5669	12.6108	12.1843	9.85115	12.454	2.60289	0.00915739	2.03823	0.106723
PDS5B_HUMAN	12.6977	12.5399	12.3747	13.1771	13.083	13.2508	12.5374	13.1703	0.632847	0.00909451	2.04122	0.106723
MESD_HUMAN	7.93026	8.3928	8.46938	10.9204	10.1737	9.86042	8.26415	10.3182	2.05401	0.00984624	2.00673	0.110449
SURF4_HUMAN	8.69389	7.82566	7.34082	10.7984	10.6747	10.213	7.95346	10.562	2.60858	0.0114506	1.94117	0.125714
LG3BP_HUMAN	9.37299	9.99611	8.51078	12.3568	12.3382	11.8045	9.2933	12.1665	2.87321	0.0118455	1.92644	0.12734
CRTAP_HUMAN	8.78123	10.0733	8.85162	12.0721	12.2885	11.7052	9.23537	12.0219	2.78654	0.0123778	1.90736	0.127739
EI2BE_HUMAN	9.98694	9.49205	9.35259	11.0504	10.7062	10.4629	9.61052	10.7399	1.12933	0.0121419	1.91571	0.127739
ERP44_HUMAN;LIS1_HUMAN	9.75265	10.1881	8.42949	12.8866	12.9667	12.1597	9.45673	12.671	3.21425	0.0132071	1.87919	0.128582
MANF_HUMAN	6.04796	6.92753	6.35653	11.0434	10.9225	9.16287	6.44401	10.3763	3.93226	0.0127095	1.89587	0.128582
RCN1_HUMAN	11.8442	10.6287	10.4524	14.5143	13.6896	12.8998	10.9751	13.7012	2.72613	0.0131198	1.88207	0.128582
ENPL_HUMAN;ENPLL_HUMAN	13.306	14.3592	12.5704	17.1306	17.3531	16.9237	13.4119	17.1358	3.72396	0.0148656	1.82782	0.138528
TSP1_HUMAN;TSP2_HUMAN	11.8652	12.037	11.5306	12.6963	12.7499	12.3909	11.8109	12.6124	0.801452	0.0147529	1.83112	0.138528
NCEH1_HUMAN	6.98253	7.93083	8.4351	9.5282	10.1236	10.939	7.78282	10.197	2.41414	0.015034	1.82293	0.138528
HYOU1_HUMAN	11.5892	13.0905	11.6454	15.1571	15.5664	14.9904	12.1084	15.238	3.12961	0.0155443	1.80843	0.140717
CALU_HUMAN	10.678	9.50672	11.3059	13.8163	12.6698	13.3243	10.4969	13.2701	2.77326	0.0164392	1.78412	0.143773
UGGG1_HUMAN	11.0533	12.0647	10.5041	13.7397	14.1466	12.935	11.2074	13.6071	2.39972	0.0161717	1.79125	0.143773
ESYT2_HUMAN	8.53744	9.01158	8.66795	9.57197	9.46953	9.65934	8.73899	9.56695	0.827956	0.0175487	1.75576	0.149793
P4HA2_HUMAN	9.08038	10.5559	9.48619	11.7147	12.5321	11.5554	9.70748	11.9341	2.22659	0.0179984	1.74477	0.149793
RCN2_HUMAN	9.5007	8.75942	7.62552	11.8769	11.7529	10.9878	8.62855	11.5392	2.91068	0.0179977	1.74478	0.149793
AMRP_HUMAN	9.35537	9.85461	8.30404	12.1106	11.8186	11.5229	9.17134	11.8174	2.64604	0.0186085	1.73029	0.150031
TGFB2_HUMAN	5.24882	7.1101	6.44607	9.25334	9.86839	9.53171	6.26833	9.55115	3.28282	0.0184585	1.7338	0.150031
KDEL2_HUMAN	7.33752	8.22117	8.90778	11.2415	11.2953	11.1266	8.15549	11.2212	3.06567	0.0202474	1.69363	0.158428
LMNA_HUMAN	8.24632	7.91924	8.06785	8.56611	8.63176	8.41726	8.0778	8.53837	0.46057	0.020264	1.69327	0.158428
CALX_HUMAN	10.4896	10.6884	8.89421	13.322	13.2796	11.8158	10.0241	12.8058	2.78171	0.0216665	1.66421	0.160349
DJB11_HUMAN	9.73436	8.22871	7.78818	11.9989	10.9019	11.569	8.58375	11.49	2.9062	0.0214193	1.66919	0.160349
PLOD3_HUMAN	8.96214	10.7254	9.54044	12.3822	12.8768	12.1421	9.74266	12.467	2.72436	0.0217528	1.66248	0.160349
HLAE_HUMAN	5.97995	4.1427	4.16036	8.51464	8.22722	7.79791	4.761	8.17992	3.41892	0.0211739	1.6742	0.160349
MAGT1_HUMAN	11.2741	10.3328	10.5193	12.7175	11.668	12.2185	10.7087	12.2013	1.49261	0.0234527	1.62981	0.170445
LMAN1_HUMAN	10.459	11.7162	10.2297	13.4678	13.5699	12.188	10.8016	13.0752	2.27361	0.0239466	1.62076	0.171617
ADAM8_HUMAN	7.89833	9.50149	7.96588	10.8317	11.4513	10.9339	8.45523	11.0723	2.61709	0.0265216	1.5764	0.187468
CC50A_HUMAN	6.93813	8.18581	8.90057	10.5371	10.7165	11.2298	8.00817	10.8278	2.81961	0.0277454	1.55681	0.193468
NRP1_HUMAN	7.66187	8.89242	7.37241	9.74858	10.9294	9.56079	7.97556	10.0796	2.10402	0.0295751	1.52907	0.200062
LOXL4_HUMAN	6.92048	5.91329	7.32258	8.95114	9.09674	9.07979	6.71878	9.04256	2.32377	0.0297691	1.52623	0.200062
MACOI_HUMAN	9.60635	9.60078	9.52902	10.6087	10.1342	10.6305	9.57871	10.4578	0.87909	0.0298542	1.52499	0.200062
CNPY3_HUMAN	8.68539	10.6773	8.6193	12.9777	12.7234	12.4381	9.32732	12.7131	3.38578	0.0321004	1.49349	0.210894
SSRA_HUMAN	8.17394	7.28425	7.7404	10.968	9.08122	10.2627	7.73286	10.104	2.3711	0.0331054	1.4801	0.210894
TOR1A_HUMAN	5.82861	5.81731	5.69132	9.23799	7.66187	9.45491	5.77908	8.78493	3.00584	0.0328951	1.48287	0.210894
SPCS3_HUMAN	5.01538	6.92428	4.21129	9.42325	9.52008	8.79097	5.38365	9.24477	3.86112	0.0328017	1.4841	0.210894
CCG6_HUMAN	7.14149	6.90022	5.3395	10.0572	10.075	7.86226	6.4604	9.33151	2.87111	0.0395395	1.40297	0.245812
ITA2_HUMAN	8.91861	9.119	7.42455	10.479	11.1884	10.011	8.48739	10.5595	2.07209	0.0391543	1.40722	0.245812
PIGS_HUMAN	7.4611	9.19089	7.30723	10.3025	10.9115	9.96935	7.98641	10.3945	2.40804	0.0403816	1.39382	0.248059
TMTC3_HUMAN;RMD1_HUMAN	5.64483	8.13703	6.63721	8.99438	10.2038	9.64371	6.80636	9.61397	2.80761	0.0422887	1.37378	0.256717
ADA10_HUMAN	5.56293	8.00351	7.29984	9.91607	10.3316	9.64296	6.95543	9.96353	3.00811	0.0450923	1.3459	0.268139
GTR1_HUMAN	8.07713	8.81154	8.45161	9.30526	9.42672	10.3887	8.44676	9.70689	1.26013	0.0452094	1.34477	0.268139
CATD_HUMAN	10.0228	11.6274	9.70293	12.8038	13.1312	11.9276	10.451	12.6209	2.16985	0.0463906	1.33357	0.268961
RPN1_HUMAN	14.1028	14.4331	13.3197	15.3101	15.3806	14.854	13.9519	15.1816	1.22971	0.04599	1.33734	0.268961
NUMB_HUMAN	9.14448	9.87638	9.07573	10.2845	10.3652	10.5368	9.36553	10.3955	1.02996	0.0473794	1.32441	0.271642
TOIP2_HUMAN	7.23272	7.58467	8.81604	9.49804	9.74727	9.99382	7.87781	9.74638	1.86856	0.0502577	1.2988	0.279511
PBIP1_HUMAN	6.67419	8.21438	8.25989	9.70205	10.0321	9.82947	7.71615	9.85453	2.13838	0.0503769	1.29777	0.279511
NFXL1_HUMAN	11.1245	10.5744	10.3876	11.7625	11.2087	11.4802	10.6955	11.4838	0.788335	0.0499575	1.3014	0.279511
PTSS1_HUMAN	8.61528	9.34653	7.77782	10.5052	9.54679	10.4079	8.57988	10.1533	1.57343	0.0527238	1.27799	0.28942
THOC1_HUMAN	11.1794	11.4214	10.8935	11.8254	11.7101	11.7546	11.1648	11.7634	0.598619	0.053334	1.273	0.289688
ATF6B_HUMAN	9.14322	7.28969	7.85423	11.0557	9.41194	9.79128	8.09571	10.0863	1.99059	0.0552492	1.25767	0.296965
SEC62_HUMAN	11.0057	10.0625	10.6244	11.8341	11.0706	11.6996	10.5642	11.5348	0.970561	0.0561138	1.25093	0.298502
ITB1_HUMAN	10.9946	10.9743	9.07704	12.5165	13.0499	11.9608	10.3486	12.5091	2.16045	0.0575208	1.24018	0.302864
AGRIN_HUMAN	9.04821	10.0031	8.59841	10.8018	11.5069	10.0214	9.21658	10.7767	1.56014	0.0590935	1.22846	0.308003
PPIB_HUMAN	9.41382	10.0358	8.08175	11.6995	11.6003	10.1072	9.17713	11.1357	1.95856	0.0651718	1.18594	0.336286
EGFR_HUMAN	9.69459	10.6074	9.56561	10.601	11.498	10.9609	9.95588	11.02	1.06408	0.0670798	1.17341	0.342705
AGR2_HUMAN;AGR3_HUMAN	9.92182	10.7987	11.8951	12.3555	12.3845	13.2538	10.8719	12.6646	1.79274	0.0684973	1.16433	0.343206
UBP16_HUMAN	9.37137	9.01761	8.52299	10.0626	9.97966	9.35118	8.97066	9.79782	0.827161	0.0685081	1.16426	0.343206
MIA3_HUMAN	7.65576	9.46614	7.35717	9.87665	10.9843	9.74513	8.15969	10.202	2.04235	0.0696977	1.15678	0.345808
AT1A1_HUMAN;AT1A3_HUMAN;AT12A_HUMAN;AT1A2_HUMAN	9.32341	10.3452	10.3447	10.7491	11.1215	11.3112	10.0044	11.0606	1.05618	0.0713122	1.14684	0.347065
DDX47_HUMAN	11.5762	11.808	11.5545	12.214	11.7916	12.1915	11.6462	12.0657	0.419462	0.072027	1.1425	0.347065
LAMA5_HUMAN;LAMA3_HUMAN	10.4473	10.2516	8.70201	11.7449	12.026	10.7339	9.80032	11.5016	1.70128	0.0726415	1.13881	0.347065
THOC2_HUMAN	11.3655	10.9907	10.8077	11.7842	11.2958	11.7177	11.0546	11.5992	0.5446	0.0725068	1.13962	0.347065
NOMO2_HUMAN	5.7857	4.58325	0	9.46329	9.7463	9.3174	3.45632	9.509	6.05268	0.0746191	1.12715	0.353243
CYTC_HUMAN	7.12366	9.25782	7.82022	9.70244	10.2322	10.2568	8.06723	10.0638	1.9966	0.0765496	1.11606	0.355852
GPAA1_HUMAN	6.97448	8.18931	5.73249	9.35558	9.47961	8.70275	6.96543	9.17931	2.21388	0.0765043	1.11631	0.355852
LYRIC_HUMAN	12.3287	11.7054	10.5657	13.7523	13.1798	12.3733	11.5332	13.1018	1.56853	0.078201	1.10679	0.359215
NOMO1_HUMAN	4.895	8.63725	7.22814	10.1574	10.6403	10.6828	6.92013	10.4935	3.57337	0.0786652	1.10422	0.359215
STT3B_HUMAN	13.15	12.6914	11.7416	14.1756	13.6917	13.317	12.5277	13.7281	1.20043	0.0820027	1.08617	0.37117
FKBP9_HUMAN;FKB9L_HUMAN	8.4367	10.8316	9.23911	11.6142	11.8395	11.7853	9.50247	11.7463	2.24386	0.0845505	1.07288	0.379018
SE1L1_HUMAN	8.38265	9.12393	6.46638	10.0499	11.4537	9.40272	7.99099	10.3021	2.31112	0.085764	1.0667	0.379018
ADT3_HUMAN	10.2805	9.58403	9.22178	11.156	10.1062	10.802	9.69544	10.6881	0.992654	0.0859401	1.0658	0.379018
BGLR_HUMAN	2.98163	6.106	5.79613	7.80982	8.3765	7.79574	4.96125	7.99402	3.03277	0.0877317	1.05684	0.380417
MTCL1_HUMAN	7.88092	8.04373	7.42815	8.20347	8.45488	9.18253	7.78427	8.61363	0.829359	0.0871386	1.05979	0.380417
NOM1_HUMAN	11.8354	11.7908	11.1584	12.2891	12.2952	12.0948	11.5949	12.2264	0.631466	0.0913763	1.03917	0.392918
COPA_HUMAN	12.2691	13.0216	13.1419	13.3647	13.4516	14.3629	12.8109	13.7264	0.915539	0.0964561	1.01567	0.394397
ITA6_HUMAN	8.14699	8.31813	6.42927	9.25575	9.71263	8.89954	7.63146	9.28931	1.65784	0.0961443	1.01708	0.394397
PRP6_HUMAN	12.7654	12.6563	12.0203	13.3399	12.8441	13.141	12.4807	13.1083	0.627645	0.0963836	1.016	0.394397
PXDN_HUMAN	10.0999	9.93667	10.1973	10.3938	10.8331	11.3429	10.078	10.8566	0.778643	0.0956737	1.01921	0.394397
GRAM3_HUMAN	9.0595	6.52549	6.57341	10.106	9.17755	9.97745	7.38613	9.75368	2.36754	0.0927201	1.03283	0.394397
CPT1A_HUMAN	7.88164	7.4901	9.14191	9.41425	9.02681	10.7219	8.17122	9.72099	1.54977	0.096152	1.01704	0.394397
ZC3H1_HUMAN	9.09968	8.69009	8.48404	9.36269	9.00234	9.38458	8.75793	9.24987	0.491934	0.0970707	1.01291	0.394397
NGAP_HUMAN	10.5564	9.92613	10.3646	10.9881	10.4895	11.3342	10.2823	10.9373	0.654936	0.105575	0.97644	0.425598
KS6A4_HUMAN	7.57834	8.0851	8.27326	8.2816	8.62773	9.22861	7.9789	8.71265	0.733747	0.106551	0.972444	0.426203
EPHA2_HUMAN;BTK_HUMAN	9.08608	10.1421	7.71364	10.7892	11.316	10.2041	8.98062	10.7697	1.78913	0.109836	0.959256	0.435964
MICA2_HUMAN	10.4681	11.1971	11.0642	11.516	11.2743	12.2611	10.9098	11.6838	0.774001	0.111215	0.953836	0.438069
1A02_HUMAN;1A31_HUMAN;1A29_HUMAN;1A80_HUMAN;HLAF_HUMAN	9.86466	7.89566	5.99023	12.2758	11.5508	9.02075	7.91685	10.9491	3.03228	0.112913	0.947255	0.441389
TRIPC_HUMAN	11.3227	11.2937	10.4117	11.8453	11.8637	11.5331	11.0094	11.7474	0.738013	0.11988	0.921252	0.4651
ERCC3_HUMAN	10.0706	9.9603	9.16609	10.6601	10.4377	10.1627	9.73233	10.4202	0.687823	0.121423	0.915699	0.467569
S27A4_HUMAN	8.37067	8.80127	8.63482	9.37735	9.20026	10.7008	8.60225	9.75947	1.15722	0.126418	0.898192	0.483196
DNJC3_HUMAN	7.75087	8.67817	4.74048	10.4095	10.3297	8.52646	7.0565	9.75525	2.69874	0.13712	0.8629	0.498266
ENDD1_HUMAN	7.95599	9.75494	6.45702	10.5284	10.9052	9.25233	8.05598	10.2286	2.17266	0.136195	0.86584	0.498266
AP3D1_HUMAN	13.15	12.5102	12.465	13.6998	12.9517	13.2165	12.7084	13.2893	0.580904	0.135416	0.868329	0.498266
DDX5_HUMAN	7.47676	7.57869	8.33612	8.54923	8.45082	10.1449	7.79719	9.04833	1.25114	0.136106	0.866124	0.498266
SIL1_HUMAN	5.32376	8.98736	5.75577	8.88971	9.89282	9.55282	6.68896	9.44511	2.75615	0.132503	0.877774	0.498266
ANR17_HUMAN	9.2414	9.98641	9.4496	9.98611	10.5574	9.85998	9.55914	10.1345	0.575373	0.135875	0.866859	0.498266
ALBU_HUMAN	12.2848	12.2416	12.2411	12.1072	11.7366	12.0729	12.2559	11.9722	-0.283623	0.136534	0.864758	0.498266
LAMB2_HUMAN	10.1959	11.2899	9.19503	11.4252	12.2969	11.0749	10.2269	11.599	1.37205	0.139286	0.856093	0.502598
PCYOX_HUMAN	6.57411	10.857	7.04111	11.4384	12.2483	9.9051	8.15741	11.1973	3.03987	0.140592	0.852039	0.503788
NUCB2_HUMAN	10.1502	11.2187	8.35525	12.3099	12.7462	10.4798	9.90804	11.8453	1.93727	0.151478	0.81965	0.535361
DNJC1_HUMAN	6.93688	8.06574	9.58021	9.37401	9.32099	11.6245	8.19427	10.1065	1.91224	0.150849	0.821458	0.535361
TMEDA_HUMAN	9.3128	9.80137	6.92927	10.9067	10.7735	10.0917	8.68115	10.5907	1.90952	0.156346	0.805913	0.536257
TECR_HUMAN	10.1527	8.3033	9.3611	10.9799	9.55548	11.0615	9.27236	10.5323	1.25992	0.157967	0.801433	0.536257
MA7D3_HUMAN	11.6939	11.3358	10.968	12.0406	11.5704	11.7523	11.3326	11.7878	0.4552	0.154552	0.810925	0.536257
ARHG2_HUMAN	13.2738	13.6006	12.8091	13.8187	13.5979	13.7684	13.2278	13.7284	0.500525	0.152779	0.815937	0.536257
SDA1_HUMAN	11.935	10.8419	10.8547	12.3663	11.5414	12.0711	11.2105	11.9929	0.782413	0.157204	0.803535	0.536257
DDX24_HUMAN	12.1011	11.7866	11.0263	12.481	12.3006	12.2042	11.638	12.3286	0.690544	0.156104	0.806587	0.536257
KTN1_HUMAN	15.0565	15.2006	14.0527	15.8296	15.6343	15.1302	14.7699	15.5314	0.76149	0.159419	0.797459	0.537649
CKAP4_HUMAN;ANCHR_HUMAN	16.5452	16.5896	15.2851	17.3452	17.1249	16.6147	16.14	17.0282	0.888261	0.162078	0.790277	0.540591
HLTF_HUMAN	8.939	9.67442	9.46673	9.72207	9.79734	9.94064	9.36005	9.82002	0.459969	0.162387	0.789449	0.540591
TTC17_HUMAN	7.10154	9.05784	6.77208	8.94278	9.98501	8.45752	7.64382	9.12844	1.48462	0.166393	0.778864	0.550378
ERLN2_HUMAN	7.12858	8.73441	9.59566	10.2584	9.73639	9.93548	8.48622	9.97675	1.49053	0.170671	0.767839	0.560933
GDE_HUMAN	13.2341	13.0167	12.6943	13.125	13.8554	13.3286	12.9817	13.4363	0.45467	0.172441	0.763359	0.563163
DDX54_HUMAN	10.9442	10.3952	9.71529	11.5916	10.8743	10.7978	10.3515	11.0879	0.73635	0.174272	0.758772	0.565563
CEMIP_HUMAN	9.18544	9.92656	7.25272	10.7113	11.008	9.32769	8.78824	10.349	1.56078	0.187529	0.726933	0.589806
TPX2_HUMAN	12.7318	12.7909	12.7036	13.2961	12.7439	13.4742	12.7421	13.1714	0.429303	0.188601	0.724457	0.589806
RRP1_HUMAN	9.32922	8.46485	7.3765	10.2379	9.11341	9.15761	8.39019	9.50297	1.11278	0.18566	0.731282	0.589806
RS27A_HUMAN	13.689	14.0481	13.3877	14.03	14.0413	14.1682	13.7083	14.0798	0.371533	0.185951	0.730601	0.589806
ATD3A_HUMAN	13.1929	13.7688	13.0809	13.7096	13.5707	14.0094	13.3475	13.7632	0.415699	0.18573	0.731118	0.589806
TMCC3_HUMAN	9.31819	10.275	9.77308	9.81253	10.8792	10.7745	9.78875	10.4888	0.700008	0.187916	0.726035	0.589806
LAP2B_HUMAN;LAP2A_HUMAN	10.5216	11.4805	11.1877	11.4732	11.6075	13.1384	11.0633	12.073	1.00972	0.192235	0.716168	0.593971
TINAL_HUMAN	10.2108	8.9794	8.94015	10.5651	9.80906	10.1251	9.3768	10.1664	0.789614	0.191639	0.717517	0.593971
EI2BD_HUMAN	12.1582	12.1479	11.4764	12.82	12.8043	11.9099	11.9275	12.5114	0.583907	0.200832	0.697167	0.609585
MBB1A_HUMAN	13.3921	12.4952	12.0658	14.0479	12.9879	13.2614	12.651	13.4324	0.781415	0.198593	0.702035	0.609585
PDIP3_HUMAN	12.2202	12.7189	12.0651	12.9309	12.539	12.6378	12.3347	12.7026	0.367836	0.200203	0.69853	0.609585
K22E_HUMAN;K2C71_HUMAN	13.9504	14.4614	13.0803	14.6997	14.1315	14.8887	13.8307	14.5733	0.742588	0.202524	0.693524	0.611125
EP400_HUMAN	9.52451	10.3043	9.50378	9.89841	10.4428	10.4618	9.77753	10.2677	0.490129	0.2104	0.676955	0.631199
GOGA2_HUMAN	10.8902	11.8668	10.4348	11.916	11.7462	11.7961	11.064	11.8194	0.75543	0.214266	0.669047	0.639082
COPE_HUMAN	10.1246	8.9281	9.21424	11.1266	9.28679	11.155	9.42232	10.5228	1.10049	0.215568	0.666416	0.63927
SMRC2_HUMAN	10.9957	10.8499	9.23748	11.2742	10.8393	11.9571	10.3611	11.3569	0.995815	0.217741	0.662059	0.642026
ADT2_HUMAN;ADT4_HUMAN	11.3681	11.4485	10.5125	12.2783	11.0585	12.0902	11.1097	11.809	0.699283	0.225034	0.647753	0.659659
NOP58_HUMAN	12.0383	11.7662	11.2246	12.42	12.1524	11.773	11.6764	12.1151	0.43876	0.226278	0.645357	0.659659
IBP7_HUMAN	9.73939	5.94593	8.70009	11.6617	8.38859	10.7345	8.12847	10.2616	2.13312	0.227831	0.642388	0.660453
MPCP_HUMAN	10.8868	6.64366	9.92826	11.9441	9.9475	12.113	9.1529	11.3349	2.182	0.229858	0.638541	0.662606
TCRG1_HUMAN	7.9432	5.59185	8.2142	8.25933	8.39595	9.24342	7.24975	8.6329	1.38315	0.233101	0.632456	0.668222
CODA1_HUMAN	7.6676	9.83904	9.56546	8.91712	11.0281	11.6059	9.02403	10.517	1.49298	0.235666	0.627702	0.671845
RBM39_HUMAN;RBM23_HUMAN	11.9593	12.2174	10.7813	12.6489	12.2642	12.2209	11.6526	12.378	0.725377	0.237678	0.624011	0.673856
ZC3HF_HUMAN	10.6336	11.052	10.468	11.1283	10.9468	10.9214	10.7179	10.9988	0.280959	0.242586	0.615135	0.680295
MACF1_HUMAN	9.91545	11.087	10.5099	10.6938	11.0355	11.5218	10.5041	11.0837	0.579601	0.242134	0.615945	0.680295
ABCF2_HUMAN	11.4764	11.7866	12.2278	12.1047	11.9753	12.9339	11.8302	12.338	0.507752	0.249392	0.603118	0.688162
TCOF_HUMAN	14.2627	13.989	12.8811	14.669	14.5109	13.9831	13.7109	14.3877	0.676726	0.248588	0.604519	0.688162
SMAD2_HUMAN	8.54786	9.27941	7.65902	9.23896	9.30231	9.20725	8.49543	9.24951	0.75408	0.248493	0.604686	0.688162
ITB4_HUMAN	10.5255	11.2658	9.62616	10.9507	12.0794	10.8548	10.4725	11.295	0.822448	0.254931	0.593577	0.696003
PESC_HUMAN	9.80838	8.94401	8.35683	10.5583	9.43608	9.38808	9.03641	9.79415	0.75774	0.254473	0.594359	0.696003
SNUT1_HUMAN	13.4877	12.9467	12.1108	14.0405	13.6427	12.9104	12.8484	13.5312	0.682802	0.261365	0.582752	0.702007
ACACA_HUMAN;ACACB_HUMAN	13.7241	14.4932	13.4059	13.1955	13.7149	13.2098	13.8744	13.3734	-0.501005	0.262572	0.580751	0.702007
PLPL6_HUMAN	12.8564	12.6897	11.5149	13.4687	13.0251	12.5841	12.3537	13.026	0.672282	0.25878	0.58707	0.702007
DLG5_HUMAN	8.7189	8.58781	8.66674	8.91371	8.62842	9.21703	8.65782	8.91972	0.261904	0.260521	0.584157	0.702007
SRP68_HUMAN	12.8336	13.2325	12.029	13.2216	13.5216	12.961	12.6984	13.2347	0.536369	0.26794	0.571962	0.712666
MICU1_HUMAN	7.37019	7.55059	7.53722	7.90448	7.39088	8.20253	7.486	7.83263	0.346632	0.278781	0.554737	0.737698
TRY1_HUMAN	10.9134	11.1941	10.9035	10.7316	10.9242	10.9192	11.0037	10.8583	-0.145342	0.282292	0.549302	0.739404
RING2_HUMAN	9.62426	10.5117	9.05474	10.0624	10.1603	10.8766	9.73022	10.3664	0.636199	0.282083	0.549623	0.739404
RFIP5_HUMAN	13.1923	13.2705	11.9627	14.0571	13.7073	12.7768	12.8085	13.5137	0.705224	0.284594	0.545774	0.741669
K1C10_HUMAN;K1C28_HUMAN;K1C12_HUMAN;K1C24_HUMAN;K1C25_HUMAN;K1C26_HUMAN;K1H1_HUMAN	14.6059	15.3655	14.3789	15.629	14.8424	15.2773	14.7834	15.2496	0.466147	0.286305	0.543172	0.742378
SQRD_HUMAN	10.8494	10.7218	10.5708	11.5216	10.4999	11.8436	10.714	11.2884	0.574357	0.290354	0.537071	0.749115
TUT7_HUMAN	10.4733	10.2857	9.76369	10.7085	10.6138	10.176	10.1742	10.4994	0.325193	0.296052	0.528632	0.760014
AFF1_HUMAN	8.01139	8.02021	6.90555	8.34322	8.20623	7.92506	7.64572	8.15817	0.512455	0.298876	0.524508	0.763466
PRPF3_HUMAN	13.0171	12.87	11.3697	13.8491	13.3588	12.4478	12.4189	13.2186	0.799633	0.300695	0.521874	0.763755
FLII_HUMAN	9.03078	9.68157	9.51248	9.46749	9.61487	10.1899	9.40828	9.75742	0.349144	0.30195	0.520066	0.763755
TXTP_HUMAN	11.0164	10.0574	10.0935	11.9508	10.0802	11.3347	10.3891	11.1219	0.732793	0.326971	0.485491	0.764311
MAP1B_HUMAN;MAP1A_HUMAN	14.1048	14.4856	12.8757	14.8224	14.8451	13.8535	13.822	14.507	0.684977	0.315439	0.501084	0.764311
MARK2_HUMAN	9.7934	8.7904	9.10546	10.3542	9.20933	9.65109	9.22975	9.73822	0.508464	0.318619	0.496729	0.764311
IMA5_HUMAN	9.02803	8.01389	9.23633	9.22582	9.29141	9.21419	8.75942	9.2438	0.484387	0.327993	0.484136	0.764311
RBM25_HUMAN	11.6555	11.3385	10.4251	12.0402	11.0921	11.8686	11.1397	11.667	0.527246	0.328011	0.484112	0.764311
NAT10_HUMAN	13.7327	13.515	12.4832	14.1208	13.7847	13.4096	13.2436	13.7717	0.528068	0.311871	0.506025	0.764311
RRP12_HUMAN	12.0793	11.6357	10.6077	12.6069	11.5329	12.037	11.4409	12.0589	0.618002	0.318659	0.496674	0.764311
P121A_HUMAN	9.06595	9.04879	9.69821	9.38729	9.406	10.2352	9.27098	9.67615	0.405171	0.317741	0.497926	0.764311
PRC1_HUMAN	9.10884	5.74081	7.97449	9.55821	8.20369	9.07954	7.60805	8.94715	1.3391	0.309142	0.509841	0.764311
KIF2A_HUMAN	9.54247	9.73199	9.23838	10.0841	9.29737	10.4504	9.50428	9.94398	0.439698	0.328115	0.483974	0.764311
EXOC2_HUMAN	8.26855	8.94832	8.8899	8.98771	8.70686	9.95284	8.70226	9.2158	0.513545	0.318603	0.496749	0.764311
RRP1B_HUMAN	12.8896	12.2297	11.7211	13.1644	12.49	12.5771	12.2801	12.7439	0.463737	0.321085	0.49338	0.764311
PFKAP_HUMAN;PFKAL_HUMAN	9.002	10.0802	9.99384	9.52782	10.5146	10.8724	9.69203	10.305	0.612929	0.313486	0.503782	0.764311
NEMF_HUMAN	12.136	11.6367	10.9862	12.4438	12.22	11.537	11.5863	12.0669	0.480638	0.328832	0.483026	0.764311
RED_HUMAN	11.2761	11.8677	11.0278	11.654	11.6716	11.8062	11.3905	11.7106	0.320067	0.326799	0.485719	0.764311
PHF8_HUMAN	9.86213	9.36139	10.436	10.3731	9.83455	11.033	9.8865	10.4136	0.527069	0.321303	0.493085	0.764311
PRR12_HUMAN	9.40536	9.18896	8.75788	9.48654	9.61931	9.08636	9.1174	9.3974	0.280004	0.324967	0.48816	0.764311
AKP13_HUMAN	8.64274	9.08337	8.56202	8.74046	9.20584	9.06931	8.76271	9.0052	0.242491	0.319748	0.495192	0.764311
LRC59_HUMAN	11.4637	10.1483	11.4285	12.8684	10.4667	12.5863	11.0135	11.9738	0.960272	0.34749	0.459057	0.777973
AK17A_HUMAN	11.1786	10.0386	8.79051	12.0036	10.8209	10.0437	10.0026	10.9561	0.953511	0.348508	0.457787	0.777973
PARP1_HUMAN	11.6336	12.4914	11.4577	12.2774	12.4707	12.0249	11.8609	12.2577	0.39676	0.34301	0.464693	0.777973
MYO9B_HUMAN	12.6286	12.3578	11.5896	13.0944	12.7995	12.0676	12.192	12.6538	0.461805	0.349147	0.456992	0.777973
NID1_HUMAN;NID2_HUMAN	14.5572	14.071	13.4836	14.5995	14.615	14.0622	14.0373	14.4256	0.388295	0.35431	0.450617	0.777973
LBR_HUMAN	10.0812	10.9135	9.67613	10.4833	10.6545	10.8823	10.2236	10.6734	0.449747	0.342752	0.46502	0.777973
SMCA5_HUMAN	12.0904	11.7673	11.1367	12.3901	11.8702	11.8254	11.6648	12.0286	0.363737	0.346228	0.460638	0.777973
OSBL8_HUMAN	10.8572	9.73828	8.51395	11.4325	10.1452	10.1204	9.70313	10.566	0.862911	0.353011	0.452212	0.777973
TOX4_HUMAN	10.291	11.0133	10.4619	10.8871	10.5225	11.9263	10.5888	11.112	0.523244	0.349892	0.456066	0.777973
ABCE1_HUMAN	9.10398	9.14507	9.94958	9.46022	9.64051	11.1749	9.39954	10.0919	0.69232	0.339626	0.468999	0.777973
IQGA3_HUMAN	12.2139	12.4927	12.0507	12.4938	12.3824	12.3539	12.2524	12.41	0.157576	0.347445	0.459114	0.777973
REN3B_HUMAN	9.51538	8.2426	7.99834	9.91571	8.9612	8.7615	8.58544	9.2128	0.627362	0.351577	0.453979	0.777973
NSUN2_HUMAN	7.80832	8.42666	8.67091	8.34617	8.49656	9.67407	8.30197	8.83893	0.536969	0.348124	0.458267	0.777973
ZN638_HUMAN	12.3343	12.4028	11.4225	12.7382	12.4915	12.1037	12.0532	12.4444	0.391237	0.358492	0.44552	0.783822
DDX21_HUMAN	11.8812	11.5315	10.3238	12.5758	11.8811	11.1942	11.2455	11.8837	0.638229	0.361406	0.442005	0.785155
ECHB_HUMAN	10.6691	10.9831	11.312	11.344	10.8866	11.5753	10.9881	11.2686	0.280589	0.365008	0.437697	0.785155
YMEL1_HUMAN	9.60092	8.53559	10.4762	10.1978	9.38346	11.8938	9.53757	10.4917	0.954098	0.365984	0.436538	0.785155
CHD4_HUMAN;CHD5_HUMAN;CHD3_HUMAN	13.4978	13.4048	12.4314	13.7892	13.6293	13.1536	13.1113	13.524	0.412666	0.365378	0.437257	0.785155
FGFR3_HUMAN	8.48478	9.10258	8.31699	8.82703	8.71255	9.27225	8.63478	8.93728	0.302495	0.36671	0.435677	0.785155
CKAP2_HUMAN	10.012	10.008	9.16801	10.1327	10.3996	9.70688	9.72933	10.0797	0.350383	0.373412	0.427812	0.796201
ABCD3_HUMAN	12.6686	12.3682	11.2182	13.2469	12.8462	11.9182	12.085	12.6705	0.585455	0.379222	0.421107	0.798871
TTC13_HUMAN	7.05481	9.65278	9.09381	8.65184	9.97292	9.96177	8.60047	9.52884	0.928376	0.376809	0.423879	0.798871
OSBL3_HUMAN	12.9838	12.7194	12.0309	13.4313	13.1093	12.4166	12.5781	12.9857	0.407636	0.379309	0.421007	0.798871
ADNP_HUMAN	12.4784	12.5659	11.7543	12.7126	12.5697	12.3779	12.2662	12.5534	0.287224	0.384609	0.414981	0.80674
COIL_HUMAN	10.2602	10.2882	9.59983	10.0855	10.6069	10.2578	10.0494	10.3167	0.267316	0.388585	0.410514	0.808508
ANXA1_HUMAN	9.49252	9.59137	8.67385	9.8419	9.71415	9.22832	9.25258	9.59479	0.342211	0.387078	0.412201	0.808508
AFF4_HUMAN	9.14606	9.62569	8.79496	9.36402	9.21035	9.9219	9.18891	9.49876	0.309851	0.393075	0.405524	0.814566
RS5_HUMAN	10.8104	8.1309	9.40475	10.9053	9.40323	10.6896	9.44868	10.3327	0.884041	0.394715	0.403716	0.814693
SRRM2_HUMAN	9.34036	7.25246	7.74203	9.78148	7.97825	8.90813	8.11162	8.88929	0.777674	0.397174	0.401019	0.815522
K2C8_HUMAN;KRT84_HUMAN;GFAP_HUMAN;DESM_HUMAN	10.1697	10.7246	9.57576	10.6364	10.7219	10.2044	10.1567	10.5209	0.364226	0.398278	0.399813	0.815522
SUZ12_HUMAN	10.0332	9.54876	8.5454	10.4023	10.1504	9.18956	9.3758	9.91407	0.538277	0.402208	0.39555	0.820313
GNL3L_HUMAN	10.3683	9.95944	9.56681	10.7212	9.6336	10.8004	9.96485	10.3851	0.420199	0.40553	0.391977	0.823832
PGBM_HUMAN	11.7631	11.7836	10.7	11.8112	11.9862	11.5729	11.4156	11.7901	0.374549	0.40884	0.388447	0.827299
DNLI3_HUMAN	8.65624	10.4302	8.77271	9.61643	10.2091	9.80595	9.28638	9.87717	0.590791	0.413733	0.38328	0.830686
MAP4_HUMAN	10.9557	12.3426	11.7341	11.6329	12.1204	12.6587	11.6775	12.1373	0.459817	0.413018	0.384031	0.830686
K2C5_HUMAN	12.2539	12.6695	11.4394	13.2662	12.2344	12.2219	12.1209	12.5742	0.453245	0.416259	0.380637	0.832517
LAMC1_HUMAN;PF21B_HUMAN	15.9996	16.0818	15.4273	15.9387	16.246	15.9684	15.8362	16.051	0.214793	0.418601	0.378199	0.832761
SMCA4_HUMAN	10.8411	10.7189	9.5006	11.2351	10.697	10.4795	10.3535	10.8039	0.45038	0.419608	0.377156	0.832761
NAMPT_HUMAN	8.90915	9.47428	9.73685	9.50414	9.34165	10.3272	9.37343	9.72432	0.350892	0.422222	0.374459	0.834101
PRKDC_HUMAN	11.0464	12.6031	12.1343	11.5782	12.782	13.2262	11.9279	12.5288	0.600921	0.423516	0.37313	0.834101
KIFC1_HUMAN	13.0237	12.8987	11.8964	13.2026	12.9306	12.7519	12.6062	12.9617	0.355447	0.430086	0.366444	0.834303
DIDO1_HUMAN	10.419	11.5156	10.2184	10.7723	11.8054	10.9438	10.7177	11.1738	0.456158	0.427774	0.368786	0.834303
CBX8_HUMAN	10.4837	11.1365	9.80983	10.9242	11.2958	10.4384	10.4767	10.8861	0.409461	0.428147	0.368407	0.834303
CO4A2_HUMAN	11.0232	11.4712	10.1627	11.2495	11.6122	10.9695	10.8857	11.2771	0.391368	0.428946	0.367598	0.834303
MOGS_HUMAN	9.13491	10.3488	13.0585	11.5933	11.5199	12.8864	10.8474	11.9999	1.15248	0.431934	0.364582	0.83475
RFIP1_HUMAN;RFIP2_HUMAN	12.5884	12.2608	10.7412	13.4924	12.9234	11.3867	11.8635	12.6008	0.737368	0.43414	0.362371	0.835881
HNRPM_HUMAN	12.5768	13.2921	13.0265	13.3566	12.8707	13.3399	12.9651	13.1891	0.223912	0.444954	0.351685	0.843606
PRP19_HUMAN	11.6982	11.2414	8.59889	12.3745	11.6932	10.3975	10.5129	11.4884	0.975519	0.445359	0.35129	0.843606
LUZP1_HUMAN	10.5059	11.8008	12.1564	11.4224	11.768	13.0611	11.4877	12.0838	0.596109	0.446775	0.349911	0.843606
CP131_HUMAN	9.28729	9.66744	10.1015	9.75196	9.66527	10.6151	9.68541	10.0108	0.325374	0.446996	0.349696	0.843606
DDX60_HUMAN	10.1375	10.3919	9.09239	10.2461	10.4191	10.093	9.87395	10.2527	0.378784	0.443215	0.353386	0.843606
BD1L1_HUMAN	9.48385	10.5079	9.21203	9.59429	10.7472	10.1677	9.7346	10.1697	0.435109	0.447961	0.348759	0.843606
K1C17_HUMAN	10.8407	10.2951	10.6802	11.1275	10.0974	12.7789	10.6054	11.3346	0.729225	0.450456	0.346348	0.845218
SRPK2_HUMAN	9.2016	9.58204	6.78771	9.78878	9.66908	8.58445	8.52379	9.34744	0.823652	0.457358	0.339744	0.853788
BBX_HUMAN	11.7086	11.6685	10.1091	12.1397	11.999	10.9542	11.1621	11.6976	0.535532	0.458332	0.33882	0.853788
IF16_HUMAN;IFIX_HUMAN	12.2755	12.6009	10.9033	12.81	12.733	11.7673	11.9266	12.4368	0.510181	0.463403	0.334041	0.853985
PHF3_HUMAN	13.0429	13.0773	11.4844	13.4506	13.5122	12.2677	12.5348	13.0768	0.542016	0.46248	0.334907	0.853985
NCOA6_HUMAN	8.09959	7.75576	6.98192	8.43595	8.25936	7.3119	7.61242	8.0024	0.38998	0.462811	0.334597	0.853985
RFC1_HUMAN	12.4045	12.2074	11.4533	12.6327	12.2742	11.9973	12.0217	12.3014	0.279649	0.468665	0.329138	0.860609
BPTF_HUMAN;DIAP3_HUMAN	10.8751	10.7387	10.3096	11.2737	11.0662	10.3608	10.6411	10.9002	0.25914	0.477738	0.32081	0.87107
KPYM_HUMAN	11.072	11.0189	10.4344	11.2522	10.0341	10.1854	10.8418	10.4906	-0.351202	0.477027	0.321457	0.87107
CDK12_HUMAN	9.80381	8.67561	7.8967	10.364	9.41902	8.42992	8.79204	9.40432	0.612282	0.479661	0.319066	0.871496
HSP7C_HUMAN;HSP72_HUMAN	13.9553	14.5941	13.7535	14.2005	14.3959	14.3616	14.101	14.3193	0.218374	0.482137	0.316829	0.872922
DPM1_HUMAN	9.57101	9.04298	8.863	10.3762	8.5939	9.89629	9.159	9.62211	0.463113	0.485982	0.31338	0.876807
K1522_HUMAN	10.5934	10.0157	8.72306	11.3269	10.6092	9.2426	9.77738	10.3929	0.615518	0.49711	0.303547	0.881474
RAN_HUMAN	12.584	11.0991	11.0094	13.0278	11.2991	11.9774	11.5642	12.1014	0.537267	0.495133	0.305278	0.881474
SRP72_HUMAN	12.4225	12.8339	11.3464	12.8183	12.6264	12.2862	12.2009	12.577	0.376058	0.492974	0.307176	0.881474
EI2BG_HUMAN	8.74701	10.5423	8.51038	9.79517	10.7542	9.07058	9.26655	9.87332	0.606774	0.496127	0.304407	0.881474
CDC5L_HUMAN	12.5019	12.5844	10.4857	13.1246	12.6053	11.6926	11.8573	12.4742	0.616848	0.49392	0.306343	0.881474
NUCB1_HUMAN	10.6629	10.6956	9.77781	10.6399	10.7974	10.4447	10.3787	10.6273	0.248594	0.502065	0.29924	0.885325
LAMB1_HUMAN	15.8632	15.8032	14.8977	15.8383	16.1441	15.42	15.5214	15.8008	0.27943	0.504429	0.2972	0.885325
FLNA_HUMAN	12.1913	13.0724	11.8562	12.5657	13.0012	12.4669	12.3733	12.6779	0.304613	0.503756	0.29778	0.885325
FMNL2_HUMAN	10.3625	10.3034	9.0714	11.3704	10.8996	9.19172	9.91242	10.4872	0.574825	0.511053	0.291534	0.89089
EF1A1_HUMAN;EF1A2_HUMAN	13.726	14.2754	13.7433	14.1005	13.795	14.3889	13.9149	14.0948	0.179869	0.509868	0.292542	0.89089
ZFP91_HUMAN	11.3129	10.6429	9.34837	11.6713	11.3463	9.9488	10.4347	10.9888	0.554091	0.518034	0.285642	0.89762
TDIF2_HUMAN	10.7316	9.57613	7.73062	10.8282	10.3113	9.09738	9.34613	10.079	0.732834	0.518393	0.285341	0.89762
K2C6A_HUMAN	9.87605	11.2078	8.62798	10.8828	8.86221	7.29007	9.90394	9.0117	-0.89224	0.527588	0.277705	0.910486
K1C16_HUMAN;K1C15_HUMAN;K1C20_HUMAN	10.7964	11.961	8.64298	12.8258	10.8091	10.3171	10.4668	11.3174	0.850577	0.531835	0.274223	0.911716
IPO5_HUMAN	9.18883	7.97694	7.87849	9.66079	7.94208	8.78273	8.34809	8.7952	0.447111	0.530845	0.275032	0.911716
K2C7_HUMAN	9.33971	9.7157	7.59937	9.77682	9.05465	9.30548	8.88492	9.37898	0.494059	0.534355	0.27217	0.913003
K1C14_HUMAN	11.4528	12.4091	11.1038	12.6393	11.7777	11.5761	11.6552	11.9977	0.34245	0.538612	0.268724	0.91724
MCCA_HUMAN	13.5505	13.9415	12.4966	13.2123	13.249	12.5227	13.3295	12.9947	-0.334869	0.543415	0.264869	0.919351
NPM_HUMAN	12.3743	11.7842	10.9443	12.7773	11.666	11.7551	11.7009	12.0661	0.365214	0.541682	0.266255	0.919351
PRP31_HUMAN	10.8699	11.402	6.77482	11.4894	11.8144	9.12536	9.68225	10.8097	1.12748	0.549473	0.260054	0.923543
LTV1_HUMAN	11.4251	10.5938	10.0234	11.658	10.7993	10.6098	10.6808	11.0224	0.341572	0.548353	0.26094	0.923543
ELOA1_HUMAN	10.3118	8.61309	8.9352	11.0641	9.01472	9.36644	9.2867	9.81508	0.528378	0.555441	0.255362	0.927088
HS71A_HUMAN;HSP77_HUMAN	11.0006	11.3418	9.47502	11.4056	11.1236	10.5525	10.6058	11.0272	0.421433	0.553458	0.256916	0.927088
VIME_HUMAN;PERI_HUMAN	10.2661	10.9746	9.23379	10.3787	12.2827	9.63765	10.1581	10.7664	0.608221	0.556972	0.254167	0.927088
PSMD3_HUMAN	11.8039	12.9623	11.0209	12.4821	12.8873	11.6939	11.929	12.3544	0.425374	0.562922	0.249552	0.928267
SGPL1_HUMAN	12.0766	12.1016	10.3191	12.5669	12.3176	11.0446	11.4991	11.9764	0.477266	0.563316	0.249248	0.928267
PLAK_HUMAN	8.41927	9.78211	7.43313	9.89838	8.73858	8.52235	8.54484	9.0531	0.508263	0.567622	0.245941	0.928267
IF2P_HUMAN	13.734	13.7819	12.3458	14.306	13.9692	12.8043	13.2872	13.6932	0.405947	0.568883	0.244977	0.928267
SYMC_HUMAN	12.2048	12.7702	11.3589	12.5359	12.231	12.4112	12.1113	12.3927	0.281432	0.566228	0.247008	0.928267
SYRC_HUMAN	13.527	14.1716	12.9769	13.7383	13.7173	13.9151	13.5585	13.7902	0.231733	0.573178	0.24171	0.928267
EXOC4_HUMAN	8.4452	10.2898	10.0843	9.39214	9.91057	10.8724	9.60642	10.0584	0.451932	0.570539	0.243714	0.928267
NOP56_HUMAN	12.5311	12.0457	10.8885	12.8263	12.0603	11.6777	11.8217	12.1881	0.366367	0.573871	0.241186	0.928267
NU153_HUMAN	9.5815	10.7209	10.1407	9.94975	10.4412	10.8222	10.1477	10.4044	0.256686	0.571539	0.242954	0.928267
CE170_HUMAN;C170L_HUMAN	10.7446	11.2894	10.9894	11.0496	10.8998	11.5224	11.0078	11.1572	0.149436	0.575752	0.239765	0.928399
NOC3L_HUMAN	10.4042	9.46827	8.67013	10.7988	9.54348	9.40172	9.51419	9.91467	0.400479	0.58237	0.234801	0.930773
SYEP_HUMAN	14.5396	15.0582	13.9674	14.7357	14.6938	14.752	14.5217	14.7272	0.205436	0.581385	0.235536	0.930773
SMN_HUMAN	11.2986	8.25318	10.6666	11.3913	0	11.3569	10.0728	7.58276	-2.49003	0.582635	0.234604	0.930773
UBR4_HUMAN	8.17922	9.42269	7.77642	8.06333	8.95776	9.51398	8.45944	8.84502	0.385581	0.586359	0.231837	0.933831
RL28_HUMAN	13.0491	11.2264	11.4953	12.1984	10.4657	11.9058	11.9236	11.5233	-0.400334	0.635212	0.197081	0.937646
RS26_HUMAN;RS26L_HUMAN	12.3334	11.0843	10.1002	11.5636	10.8556	9.68798	11.1726	10.7024	-0.470235	0.608923	0.215437	0.937646
DESP_HUMAN	9.76329	10.8423	9.19174	10.9928	10.4459	9.37128	9.93243	10.27	0.337574	0.645158	0.190334	0.937646
LAMA1_HUMAN	15.0746	15.019	13.3165	15.1309	15.3253	14.0511	14.47	14.8358	0.36577	0.632241	0.199117	0.937646
SYIC_HUMAN	13.4617	14.4408	12.983	13.7342	13.9074	13.9397	13.6285	13.8605	0.231973	0.644263	0.190937	0.937646
RABL6_HUMAN	11.7058	11.1886	9.14809	12.286	11.7125	9.74164	10.6809	11.2467	0.565865	0.633173	0.198478	0.937646
RBBP6_HUMAN	11.318	10.7628	8.47842	11.8112	11.2708	9.33539	10.1864	10.8058	0.619382	0.618962	0.208336	0.937646
ABCF1_HUMAN	13.6779	13.516	11.7953	14.164	13.757	12.2847	12.9964	13.4019	0.40553	0.650728	0.1866	0.937646
EMSA1_HUMAN	11.8359	12.1308	9.22775	12.3208	12.2346	10.4732	11.0648	11.6762	0.611366	0.612945	0.212578	0.937646
SRPK1_HUMAN	12.3881	12.2309	10.5551	12.7695	12.3992	11.2304	11.7247	12.133	0.408325	0.615521	0.210757	0.937646
TF2H4_HUMAN	8.87487	4.12638	9.98702	9.65786	8.00711	8.49	7.66275	8.71832	1.05557	0.621472	0.206578	0.937646
DEK_HUMAN	12.1668	9.3109	10.8709	12.6716	10.165	11.417	10.7828	11.4179	0.635045	0.594462	0.225876	0.937646
RRBP1_HUMAN;NIN_HUMAN	16.5012	16.537	16.0002	16.852	16.4655	16.1641	16.3461	16.4939	0.147742	0.606002	0.217526	0.937646
STAU1_HUMAN	9.55949	9.5226	8.05625	9.92776	9.10144	9.06724	9.04611	9.36548	0.319366	0.612096	0.213181	0.937646
NO66_HUMAN	11.4378	10.6946	9.59131	11.5604	10.8585	10.2967	10.5746	10.9052	0.330629	0.640679	0.193359	0.937646
NOC4L_HUMAN	9.87304	7.99281	7.50392	10.5226	7.7462	8.68197	8.45659	8.98361	0.527016	0.654172	0.184308	0.937646
SYDC_HUMAN	13.0239	13.5859	11.7572	13.1388	13.1959	12.8843	12.789	13.073	0.283975	0.653935	0.184466	0.937646
FBRL_HUMAN;FBLL1_HUMAN	10.893	8.81655	9.97372	11.1978	8.9048	11.0222	9.89442	10.3749	0.480496	0.640851	0.193243	0.937646
DDX50_HUMAN	10.7226	11.0839	8.27979	11.0728	11.0239	9.73592	10.0288	10.6109	0.582101	0.596466	0.224414	0.937646
OS9_HUMAN	5.18448	6.68158	0	9.00666	9.04838	0	3.95535	6.01835	2.06299	0.603936	0.219009	0.937646
KIFA3_HUMAN	9.52184	9.41659	8.14861	10.0829	9.78024	8.41111	9.02901	9.42476	0.395755	0.591244	0.228233	0.937646
TCEA3_HUMAN	8.63347	8.26883	8.1929	9.38797	8.13442	8.30063	8.36507	8.60767	0.242607	0.60858	0.215682	0.937646
FIP1_HUMAN	10.644	10.8383	8.67639	11.1154	10.5625	9.74064	10.0529	10.4729	0.419948	0.632875	0.198682	0.937646
BAZ1A_HUMAN	10.7858	10.4802	7.08997	11.0925	10.7649	8.60007	9.45198	10.1525	0.70051	0.651201	0.186285	0.937646
DLGP5_HUMAN	12.7625	12.5455	11.5679	12.933	12.59	12.0539	12.292	12.5257	0.233699	0.632363	0.199034	0.937646
MA7D1_HUMAN	11.3904	11.2104	10.5378	11.4391	11.3218	10.8518	11.0462	11.2042	0.15805	0.645747	0.189938	0.937646
NOG2_HUMAN	11.3401	9.09507	8.62521	11.879	9.26251	9.69869	9.68679	10.2801	0.593271	0.637361	0.195615	0.937646
VDAC2_HUMAN	10.1791	8.98046	8.77328	10.7798	8.32637	10.1675	9.31095	9.7579	0.446947	0.635661	0.196774	0.937646
MPRIP_HUMAN	11.5526	10.8368	9.38919	11.6624	10.898	10.4729	10.5929	11.0111	0.418228	0.603414	0.219384	0.937646
DAXX_HUMAN	10.68	11.1023	8.99651	11.2794	10.5709	10.1519	10.2596	10.6674	0.407789	0.612158	0.213137	0.937646
SYLC_HUMAN	11.224	12.2155	10.4956	11.3715	11.893	11.6148	11.3117	11.6265	0.31476	0.598512	0.222927	0.937646
CCPG1_HUMAN	8.22343	9.02721	0	8.90497	9.46099	4.30334	5.75021	7.55643	1.80622	0.621951	0.206244	0.937646
SPB1_HUMAN	11.7556	11.6681	9.87576	12.0003	11.4223	11.047	11.0998	11.4898	0.390027	0.605422	0.217942	0.937646
U520_HUMAN	9.13376	9.37617	6.96335	9.5906	9.69707	7.71925	8.49109	9.00231	0.511219	0.637056	0.195823	0.937646
IMB1_HUMAN	11.3759	12.0975	10.465	11.6352	12.0914	11.0565	11.3128	11.5944	0.281596	0.645569	0.190058	0.937646
HNRH1_HUMAN;HNRH2_HUMAN;HNRPF_HUMAN	9.9543	10.45	7.81061	10.3651	10.2288	9.00465	9.40498	9.86618	0.461205	0.649435	0.187464	0.937646
SF3B1_HUMAN	9.90447	11.473	6.56593	10.2244	11.7065	8.50531	9.31448	10.1454	0.830918	0.657969	0.181795	0.940476
RINI_HUMAN	8.13329	9.01351	6.80876	8.2798	8.65101	5.27948	7.98519	7.40343	-0.581757	0.669631	0.174164	0.951363
HS90B_HUMAN;HS90A_HUMAN;H90B2_HUMAN;H90B3_HUMAN;HS902_HUMAN;HS904_HUMAN;TRAP1_HUMAN	12.102	12.3088	11.251	12.1213	12.0923	11.931	11.8873	12.0482	0.160905	0.670518	0.173589	0.951363
PYC_HUMAN	12.0567	12.7824	11.6916	12.1635	12.4253	12.4237	12.1769	12.3375	0.160554	0.671117	0.173202	0.951363
NOG1_HUMAN	11.565	10.5973	9.62151	11.6766	10.7211	10.3168	10.5946	10.9048	0.31022	0.678896	0.168197	0.959754
TOP2A_HUMAN	13.7061	13.0574	11.3648	13.9434	13.4116	11.9813	12.7094	13.1121	0.402665	0.682054	0.166181	0.961584
MDC1_HUMAN	10.8741	11.7702	8.95246	11.3197	11.9078	9.73046	10.5322	10.986	0.453744	0.690593	0.160778	0.966806
AIMP2_HUMAN	11.9813	11.9293	11.265	12.0625	10.1494	12.0557	11.7252	11.4225	-0.302657	0.690477	0.160851	0.966806
KIF3B_HUMAN;KIF3C_HUMAN;KIF9_HUMAN	11.8128	12.0436	11.2133	12.1862	11.8644	11.4382	11.6899	11.8296	0.139684	0.693252	0.159109	0.966806
ENOA_HUMAN;ENOB_HUMAN	11.3759	11.1415	10.2316	11.6332	10.7857	10.8925	10.9163	11.1038	0.187491	0.692811	0.159385	0.966806
PCM1_HUMAN	10.691	11.9393	10.8928	10.7001	11.2439	11.0319	11.1743	10.992	-0.182369	0.695683	0.157589	0.967581
RL24_HUMAN	14.1401	12.3348	11.7144	13.5187	11.727	11.7775	12.7298	12.3411	-0.388687	0.700155	0.154806	0.971183
EXOSX_HUMAN	12.1807	12.3558	9.93764	12.6108	12.2377	10.7924	11.4914	11.8803	0.388912	0.707019	0.150569	0.975264
FINC_HUMAN	11.7731	11.8822	9.0767	12.3381	12.7479	9.31481	10.9107	11.4669	0.556267	0.715558	0.145355	0.975264
MYH9_HUMAN;MYH14_HUMAN	14.545	15.5393	13.2969	14.8863	15.0422	14.2564	14.4604	14.7283	0.2679	0.728681	0.137463	0.975264
RBM14_HUMAN	11.1786	11.2163	13.8588	11.6725	11.6628	11.8833	12.0846	11.7395	-0.345022	0.735228	0.133578	0.975264
LYAR_HUMAN	11.4007	11.2055	8.74724	11.8803	10.5722	10.0361	10.4511	10.8295	0.378417	0.73113	0.136005	0.975264
PR40A_HUMAN	11.8174	12.5119	10.3289	11.9056	11.8415	11.7141	11.5527	11.8204	0.267695	0.718426	0.143618	0.975264
PLEC_HUMAN	12.0202	13.7075	11.8512	12.3494	13.5117	12.4898	12.5263	12.7836	0.257306	0.734113	0.134237	0.975264
SYQ_HUMAN	13.0083	13.664	12.1198	13.109	13.0637	13.1689	12.9307	13.1139	0.183185	0.722216	0.141333	0.975264
UTP20_HUMAN	10.9476	9.49593	8.29508	11.3937	9.72427	8.82714	9.57953	9.98169	0.402161	0.727089	0.138412	0.975264
MAGD2_HUMAN;TROP_HUMAN	13.1087	13.1664	11.787	13.4664	13.3522	12.0136	12.6874	12.9441	0.256682	0.712452	0.147244	0.975264
TARA_HUMAN	8.59339	10.502	8.68782	9.1791	10.0348	9.38175	9.26108	9.53189	0.270809	0.71724	0.144336	0.975264
P66B_HUMAN	11.187	11.1864	9.60728	11.2284	11.0503	10.3631	10.6602	10.8806	0.220378	0.733547	0.134572	0.975264
SON_HUMAN	11.2061	11.0157	9.23796	11.2629	11.2882	9.867	10.4866	10.806	0.319415	0.705815	0.151309	0.975264
FR1OP_HUMAN	9.42106	8.77363	8.44292	9.45515	8.6928	7.87583	8.8792	8.6746	-0.204606	0.726881	0.138537	0.975264
GFPT1_HUMAN	7.70316	8.79127	8.82167	7.89696	9.00702	8.97632	8.4387	8.62677	0.188069	0.735042	0.133688	0.975264
ATPA_HUMAN	10.0531	10.1501	9.42423	10.2981	10.1578	9.53238	9.8758	9.99609	0.120288	0.731919	0.135537	0.975264
COPG1_HUMAN	8.66316	8.05598	9.78276	8.86981	8.05448	10.6209	8.83397	9.18172	0.34775	0.724606	0.139898	0.975264
LIPA1_HUMAN;LIPA2_HUMAN;LIPA3_HUMAN;LIPA4_HUMAN	11.9447	11.7371	12.8197	12.6679	11.8319	12.4501	12.1672	12.3166	0.149465	0.738601	0.13159	0.977226
PTRF_HUMAN	14.4548	14.2556	12.3693	14.8219	14.1852	12.9853	13.6932	13.9975	0.30427	0.740708	0.130353	0.977507
K1C9_HUMAN	15.4156	15.8038	14.6664	16.3116	15.2854	14.8553	15.2952	15.4841	0.188867	0.747852	0.126184	0.979378
RS2_HUMAN	13.2951	12.107	11.7665	13.5224	11.7969	12.5317	12.3895	12.617	0.227505	0.755411	0.121816	0.979378
RS8_HUMAN	13.4435	11.4063	10.0562	13.0644	10.6769	9.6949	11.6353	11.1454	-0.48996	0.744649	0.128048	0.979378
TBB4B_HUMAN;TBB4A_HUMAN;TBB8_HUMAN;TBB8L_HUMAN;TBB1_HUMAN	12.7155	13.1342	12.3727	12.8806	12.9863	12.6155	12.7408	12.8274	0.0866492	0.748628	0.125734	0.979378
G3P_HUMAN	11.919	12.5096	11.663	12.2616	11.3038	12.1329	12.0305	11.8994	-0.13109	0.754801	0.122167	0.979378
GEMI4_HUMAN	9.8773	10.5825	9.73158	9.83177	10.4379	10.2444	10.0638	10.1714	0.107572	0.754175	0.122528	0.979378
MRCKA_HUMAN;MRCKB_HUMAN	8.81441	10.6249	9.49373	9.02806	10.5427	10.0637	9.64433	9.87815	0.233819	0.752809	0.123315	0.979378
DAB2P_HUMAN	9.82545	11.5773	9.6517	10.6959	11.0931	9.946	10.3515	10.5783	0.226842	0.766837	0.115297	0.980852
K2C1_HUMAN;K2C80_HUMAN	15.8019	16.6995	15.0051	16.847	15.9215	15.3433	15.8355	16.0373	0.201756	0.774197	0.111148	0.980852
RS14_HUMAN	13.6956	12.2934	12.352	13.4141	12.5523	12.8663	12.7803	12.9442	0.163905	0.773679	0.111439	0.980852
K2C6B_HUMAN	8.73615	9.39275	7.27246	10.6155	7.29079	5.9892	8.46712	7.96516	-0.501963	0.763415	0.117239	0.980852
RL7_HUMAN	11.6794	9.15515	8.63423	11.8774	8.44991	10.4111	9.82292	10.2461	0.423202	0.772454	0.112128	0.980852
DSG1_HUMAN	10.5035	9.57332	6.7125	10.8478	9.3175	7.9182	8.92979	9.36117	0.431384	0.777667	0.109206	0.980852
RBM15_HUMAN	9.49184	9.99971	6.15409	10.2887	10.0539	6.89868	8.54855	9.08043	0.53188	0.760379	0.11897	0.980852
ELYS_HUMAN	12.3692	11.8823	11.3598	12.6035	11.8925	11.5076	11.8705	12.0012	0.130726	0.778182	0.108919	0.980852
AP1M1_HUMAN;AP1M2_HUMAN	9.18057	7.49324	9.0532	9.6196	7.40069	9.52455	8.57567	8.84828	0.272609	0.779359	0.108262	0.980852
CENPF_HUMAN	7.92461	10.8938	7.63152	8.15259	10.5392	8.95638	8.81665	9.21606	0.39941	0.768508	0.114352	0.980852
UBA1_HUMAN	9.26805	9.25201	6.30832	9.62505	9.13668	7.23783	8.27613	8.66652	0.390391	0.767022	0.115192	0.980852
NUCL_HUMAN	9.97027	9.58501	7.77296	10.3021	9.33197	8.53086	9.10941	9.38831	0.278901	0.76022	0.119061	0.980852
RS3_HUMAN	15.1679	14.2636	13.7258	15.5241	13.9627	14.2386	14.3858	14.5751	0.189325	0.782057	0.106762	0.981852
RL19_HUMAN	14.3443	11.556	11.905	14.2752	11.8719	12.6273	12.6018	12.9248	0.323017	0.789434	0.102684	0.983144
KIF22_HUMAN	10.8932	9.80996	9.52695	11.0501	9.82193	9.85222	10.0767	10.2414	0.164689	0.790707	0.101984	0.983144
TOP2B_HUMAN	12.0329	11.8317	8.8026	12.4114	12.2172	9.30361	10.8891	11.3107	0.421651	0.785658	0.104767	0.983144
EF2_HUMAN	9.20126	8.24742	9.82439	9.31023	8.43986	10.0947	9.09103	9.28161	0.190586	0.787858	0.103552	0.983144
RL11_HUMAN	13.7256	12.2825	11.6039	13.6211	12.4436	12.1807	12.5373	12.7485	0.211175	0.797995	0.0979998	0.984824
RL32_HUMAN	12.8829	10.0775	10.9707	12.141	10.9279	11.6266	11.3104	11.5652	0.254812	0.797178	0.0984446	0.984824
ATPG_HUMAN	10.5516	10.1935	8.78558	11.2171	9.63004	9.29314	9.84357	10.0468	0.203182	0.812485	0.0901847	0.984824
H3C_HUMAN	10.9569	9.15672	9.57839	10.4643	9.26911	9.50485	9.89733	9.74608	-0.151259	0.83023	0.0808016	0.984824
F120A_HUMAN	10.0043	11.436	9.15651	10.6025	11.4057	9.24991	10.1989	10.4194	0.220423	0.821607	0.085336	0.984824
RL4_HUMAN	12.0746	11.8635	11.1113	12.0995	10.9766	11.6572	11.6831	11.5778	-0.105363	0.821985	0.0851361	0.984824
RS20_HUMAN	11.4232	9.80854	9.40874	11.3592	9.48607	10.4029	10.2135	10.416	0.202538	0.817157	0.0876947	0.984824
RIF1_HUMAN	12.0713	12.216	11.2992	12.0649	11.8966	11.3773	11.8622	11.7796	-0.0825386	0.827079	0.0824531	0.984824
RS7_HUMAN	12.1509	10.5533	10.54	11.8473	10.2016	10.6831	11.0814	10.9107	-0.170712	0.825341	0.0833664	0.984824
CEBPZ_HUMAN	10.6423	9.21199	7.07078	10.9253	9.75045	7.33518	8.97502	9.33696	0.36194	0.818976	0.0867288	0.984824
TRI56_HUMAN	10.1659	10.0421	9.82068	10.6168	9.63846	9.99138	10.0096	10.0822	0.0726426	0.829061	0.0814135	0.984824
RL3_HUMAN;RL3L_HUMAN	13.1098	13.1628	12.2826	13.2089	11.8894	13.0761	12.8517	12.7248	-0.126922	0.816269	0.0881667	0.984824
DMAP1_HUMAN	8.70026	9.79714	7.40128	9.22981	9.13369	8.13451	8.63289	8.83267	0.199776	0.813683	0.0895448	0.984824
ECT2_HUMAN	8.73338	10.1154	9.98079	9.01608	9.78451	10.5252	9.60984	9.77526	0.165424	0.802548	0.0955291	0.984824
PTN14_HUMAN	8.94201	11.1909	10.3705	9.27656	10.7379	11.1233	10.1678	10.3793	0.211445	0.819171	0.0866256	0.984824
MYO1C_HUMAN	11.7543	12.9029	11.8071	11.956	12.5548	12.2558	12.1548	12.2556	0.100773	0.823651	0.0842567	0.984824
PPIA_HUMAN	10.2325	10.056	8.47896	10.3128	9.60714	9.34598	9.58915	9.75529	0.166138	0.808417	0.0923648	0.984824
LDHA_HUMAN	11.3083	11.0135	9.78055	11.544	10.825	9.1277	10.7008	10.4989	-0.201907	0.826803	0.0825977	0.984824
CPSM_HUMAN	10.0177	8.86146	6.78947	10.1596	8.63355	7.74131	8.55621	8.84483	0.288624	0.819579	0.0864091	0.984824
1B40_HUMAN;1B44_HUMAN;1B13_HUMAN	0	0	6.00551	0	0	9.04609	2.00184	3.01536	1.01353	0.795311	0.099463	0.984824
RL13_HUMAN	14.0261	12.1605	12.8116	14.0642	12.2949	12.8206	12.9994	13.0599	0.0604863	0.940209	0.0267755	0.992496
RL21_HUMAN	13.8538	11.4146	10.4653	13.211	11.0665	11.1418	11.9112	11.8064	-0.104759	0.936669	0.0284138	0.992496
RL23_HUMAN	12.6198	10.4357	10.1863	12.0919	10.8147	10.6534	11.0806	11.1867	0.1061	0.912798	0.0396253	0.992496
RL23A_HUMAN	14.0369	12.2899	12.297	13.3823	12.1768	12.8083	12.8746	12.7891	-0.0855003	0.906928	0.042427	0.992496
RL27A_HUMAN	13.5513	11.6368	11.8306	13.0235	11.7135	12.3707	12.3396	12.3692	0.0296942	0.96929	0.0135462	0.992496
RL35_HUMAN	13.1292	11.7732	10.809	12.622	11.4532	11.7665	11.9038	11.9472	0.0434382	0.957912	0.0186742	0.992496
RS9_HUMAN	13.2094	10.8541	10.4242	12.7697	11.2095	10.2525	11.4959	11.4106	-0.0853351	0.943755	0.0251409	0.992496
RS11_HUMAN	14.0813	11.8804	10.2547	13.5161	11.9863	10.9151	12.0721	12.1392	0.0670408	0.962836	0.0164475	0.992496
RS13_HUMAN	13.2682	11.0833	9.59894	12.5405	10.832	10.1773	11.3168	11.1833	-0.133555	0.922494	0.0350363	0.992496
RS16_HUMAN	14.4199	13.0425	12.5491	13.8254	12.9907	12.9228	13.3372	13.2463	-0.0908818	0.894528	0.048406	0.992496
RS17_HUMAN	13.5597	12.2669	10.6274	13.1205	12.148	11.2446	12.1513	12.171	0.0197219	0.985463	0.00635946	0.992496
RS18_HUMAN	14.7125	13.2027	13.0057	14.234	13.3126	13.2989	13.6403	13.6152	-0.0251168	0.970167	0.0131537	0.992496
RS23_HUMAN	12.5035	10.8706	9.7633	11.6134	10.9201	10.5585	11.0458	11.0307	-0.0151077	0.987156	0.00561412	0.992496
RS24_HUMAN	13.5891	11.8529	11.1572	13.0584	11.7536	11.6204	12.1998	12.1441	-0.0556444	0.951843	0.0214348	0.992496
RS25_HUMAN	13.593	12.0876	11.8214	13.3912	12.1515	12.1822	12.5007	12.5749	0.0742642	0.919445	0.0364741	0.992496
VPS35_HUMAN	8.96001	12.2606	6.89181	9.32119	10.7253	6.79741	9.3708	8.94796	-0.422839	0.839051	0.0762116	0.992496
RL9_HUMAN	13.0891	11.7618	11.9619	12.9276	11.3074	12.2232	12.2709	12.1527	-0.118188	0.859368	0.065821	0.992496
SF3B2_HUMAN	12.2686	14.0682	10.6611	12.6027	13.5426	11.1784	12.3326	12.4412	0.108562	0.932767	0.030227	0.992496
MYH10_HUMAN	10.7301	11.3447	0	11.3925	11.0319	0	7.35828	7.4748	0.116517	0.983352	0.00729105	0.992496
H10_HUMAN	12.5183	8.21454	9.58538	12.3242	7.91554	9.95737	10.1061	10.0657	-0.0403828	0.98316	0.00737589	0.992496
IQGA1_HUMAN;IQGA2_HUMAN	14.3099	15.5903	14.1594	14.7422	14.9702	14.5919	14.6865	14.7681	0.0815531	0.875965	0.0575131	0.992496
RL29_HUMAN	14.1182	12.0709	12.8595	13.783	12.1366	13.4483	13.0162	13.1226	0.106465	0.898158	0.046647	0.992496
RS4X_HUMAN;RS4Y1_HUMAN;RS4Y2_HUMAN	14.3998	12.5529	12.1209	14.5496	12.3128	12.6562	13.0246	13.1729	0.14832	0.887703	0.0517322	0.992496
RFC2_HUMAN	10.5835	8.08624	9.93979	10.7191	8.21865	10.1513	9.53652	9.69634	0.159826	0.887918	0.0516271	0.992496
RAI14_HUMAN	9.21315	10.6717	0	9.39997	10.0055	0	6.62827	6.4685	-0.15977	0.974256	0.011327	0.992496
NUMA1_HUMAN;VAMP5_HUMAN	14.2147	14.4201	11.9362	14.2399	14.0216	12.1994	13.5237	13.487	-0.0367009	0.973238	0.011781	0.992496
1C17_HUMAN	7.32401	0	0	8.92195	0	0	2.44134	2.97398	0.532646	0.896829	0.0472904	0.992496
KIF23_HUMAN	10.648	10.0092	8.29676	10.7064	9.74287	8.83491	9.65133	9.76141	0.110077	0.907472	0.0421667	0.992496
RS3A_HUMAN	14.8148	13.449	13.3643	14.9077	12.8381	13.4788	13.876	13.7415	-0.134516	0.870577	0.0601927	0.992496
RGAP1_HUMAN	11.5689	11.5266	10.3598	11.6222	11.2848	10.7495	11.1518	11.2188	0.0670723	0.894698	0.0483235	0.992496
TBB5_HUMAN	13.2448	14.142	12.9141	13.4815	13.6741	13.3779	13.4336	13.5112	0.0775428	0.854345	0.068367	0.992496
AHNK_HUMAN	13.0061	16.3964	13.6205	13.2025	15.1142	14.23	14.341	14.1822	-0.158752	0.901404	0.0450804	0.992496
SQSTM_HUMAN	11.5358	12.6398	10.64	11.9007	11.6842	11.2019	11.6052	11.5956	-0.00963274	0.988649	0.00495788	0.992496
PGAM5_HUMAN	11.2514	9.22383	9.65668	11.4243	9.21288	10.0351	10.044	10.2241	0.180165	0.84989	0.0706373	0.992496
ACTB_HUMAN;ACTC_HUMAN;ACTA_HUMAN;POTEE_HUMAN;POTEI_HUMAN;POTEJ_HUMAN;ACTBL_HUMAN;ACTBM_HUMAN	14.0956	14.127	13.0869	14.2317	13.4139	13.598	13.7698	13.7479	-0.0219853	0.961172	0.0171988	0.992496
RS6_HUMAN	14.0172	11.3396	11.9144	14.1544	11.082	12.0959	12.4238	12.4441	0.0203395	0.987467	0.0054776	0.992496
HNRPU_HUMAN	11.9905	12.9134	10.9829	12.0941	12.2787	11.5601	11.9623	11.9776	0.0153282	0.981387	0.00815991	0.992496
KAP2_HUMAN	10.4612	10.8428	9.68017	10.7787	10.6313	9.80168	10.3281	10.4039	0.0757979	0.876625	0.057186	0.992496
EFTU_HUMAN	10.7949	11.2672	10.8902	11.3336	10.5065	11.2912	10.9841	11.0437	0.0596414	0.857283	0.0668759	0.992496
RENT2_HUMAN	10.9494	11.9572	9.47871	11.2818	11.2499	9.77615	10.7951	10.7693	-0.025791	0.97805	0.0096391	0.992496
DNJB6_HUMAN;DNJB3_HUMAN	11.8161	10.9154	10.757	12.1249	9.7845	11.3403	11.1628	11.0832	-0.0796013	0.923734	0.034453	0.992496
SPS2L_HUMAN	11.0166	10.9089	9.50594	11.2129	10.7397	9.07133	10.4771	10.3413	-0.135788	0.875848	0.057571	0.992496
UACA_HUMAN	11.3855	12.3131	11.5304	11.81	12.191	11.351	11.743	11.784	0.0409968	0.918735	0.0368099	0.992496
P66A_HUMAN	12.5932	12.4299	11.3907	12.5523	12.1468	11.9421	12.1379	12.2137	0.0758025	0.867888	0.0615366	0.992496
CDK13_HUMAN;BLK_HUMAN	10.9718	9.34304	0	11.2673	10.0136	0	6.77162	7.09364	0.322022	0.951151	0.0217507	0.992496
MRRP1_HUMAN	11.004	10.3025	8.99273	11.5078	9.28435	8.95729	10.0997	9.91647	-0.183257	0.863539	0.063718	0.992496
AIMP1_HUMAN	13.152	12.8542	12.4596	13.3265	11.4716	13.2842	12.8219	12.6941	-0.127848	0.85794	0.0665432	0.992496
SPG7_HUMAN	10.0114	9.87754	9.05493	9.97385	9.81127	9.05709	9.64796	9.61407	-0.0338885	0.938306	0.0276556	0.992496
MYO6_HUMAN	8.30432	9.74839	8.29648	8.67889	9.59118	8.03345	8.78306	8.76784	-0.0152229	0.982739	0.00756203	0.992496
ZN281_HUMAN	11.1868	11.9918	5.89474	11.3323	11.2253	7.24141	9.69111	9.93299	0.241883	0.923136	0.0347343	0.992496
GNL3_HUMAN	12.0338	11.9968	9.78712	12.1588	11.7261	10.2333	11.2726	11.3727	0.100143	0.920931	0.0357728	0.992496
RS30_HUMAN	11.6919	11.306	10.4254	11.4525	11.2635	10.6414	11.1411	11.1191	-0.0219648	0.963584	0.0161105	0.992496
PB1_HUMAN	11.0293	11.25	8.81704	11.2685	11.3379	8.87187	10.3654	10.4928	0.127321	0.91519	0.0384889	0.992496
SMRC1_HUMAN	9.86389	8.73614	6.02871	10.3669	9.17049	5.72561	8.20958	8.42101	0.211435	0.912239	0.0398912	0.992496
KIF3A_HUMAN	10.697	10.9975	10.5555	11.0358	10.489	10.8566	10.75	10.7938	0.0438084	0.843232	0.0740529	0.992496
TIF1B_HUMAN	11.4187	11.8757	10.1757	11.7142	11.4007	10.3985	11.1567	11.1711	0.0144344	0.983265	0.00732935	0.992496
H4_HUMAN	12.0181	9.19252	7.03451	11.4223	9.07339	7.60561	9.41503	9.36709	-0.0479416	0.98034	0.00862342	0.992496
SMCA2_HUMAN	9.88159	10.0734	7.05392	10.1745	8.60459	7.61746	9.00296	8.79886	-0.204095	0.876558	0.0572193	0.992496
MYO1E_HUMAN	9.1138	9.27748	7.85192	9.5209	9.09846	8.0257	8.74773	8.88169	0.133951	0.842796	0.0742773	0.992496
KI67_HUMAN	14.8195	14.8439	13.7625	14.7388	14.4512	14.1665	14.4753	14.4521	-0.02316	0.956919	0.0191247	0.992496
RBBP7_HUMAN;RBBP4_HUMAN	12.1308	11.984	10.5747	12.3144	11.6477	10.4049	11.5632	11.4557	-0.107465	0.892768	0.0492615	0.992496
DDX20_HUMAN	11.6131	12.0197	10.1107	11.5545	11.7642	10.7977	11.2478	11.3721	0.124266	0.860859	0.0650682	0.992496
FLNB_HUMAN	9.31744	11.7621	9.9461	9.57509	11.2351	10.5208	10.3419	10.4437	0.101788	0.913988	0.0390594	0.992496
KMT2A_HUMAN	11.0035	10.4619	7.18582	10.8343	9.92219	7.61457	9.55043	9.45703	-0.0933996	0.954374	0.0202812	0.992496
TOR4A_HUMAN	10.5886	9.40885	7.35926	10.3855	8.28582	8.45112	9.11891	9.0408	-0.0781087	0.949845	0.0223474	0.992496
CH60_HUMAN	10.3291	10.0557	9.0182	10.4511	10.1779	9.11575	9.80099	9.91494	0.113951	0.851397	0.069868	0.992496
H12_HUMAN	11.121	13.3955	7.64058	10.9211	12.9764	9.03047	10.719	10.976	0.256953	0.905903	0.0429181	0.992496
SOGA1_HUMAN	9.23535	10.5645	8.46529	9.39282	10.2529	8.53928	9.42173	9.395	-0.0267342	0.974624	0.0111631	0.992496
TBA1B_HUMAN;TBA1A_HUMAN;TBA3C_HUMAN;TBA3E_HUMAN;TBA8_HUMAN;TBA4B_HUMAN;TBAL3_HUMAN	13.7802	15.2038	13.9468	13.8601	14.9372	14.34	14.3103	14.3791	0.0688483	0.906581	0.0425934	0.992496
SENP3_HUMAN	9.73448	9.94923	8.67787	9.72111	9.57082	8.95534	9.45386	9.41575	-0.0381045	0.938467	0.027581	0.992496
ANXA2_HUMAN;AXA2L_HUMAN	10.4564	8.39531	8.7806	10.9059	7.73514	9.28747	9.21078	9.30949	0.0987077	0.934082	0.0296151	0.992496
H2A1B_HUMAN;H2A1A_HUMAN	13.4368	13.0021	10.6656	13.6227	13.0894	10.7624	12.3682	12.4915	0.123329	0.924927	0.0338926	0.992496
K1C18_HUMAN	10.279	10.6537	8.93578	10.5173	10.0678	8.87027	9.95615	9.81845	-0.137705	0.857015	0.0670115	0.992496
ANKH1_HUMAN	0	9.48577	8.70376	0	9.45833	9.18447	6.06318	6.21427	0.151089	0.973943	0.0114663	0.992496
K1C19_HUMAN	0	0	8.13616	0	0	8.93051	2.71205	2.97684	0.264783	0.950756	0.0219307	0.992496
K2C1B_HUMAN	0	0	8.23205	0	0	9.75511	2.74402	3.2517	0.507685	0.910928	0.0405158	0.992496
KIF2B_HUMAN	0	8.56232	0	0	8.07175	0	2.85411	2.69058	-0.163523	0.968751	0.013788	0.992496
TBB2A_HUMAN	0	8.19488	0	0	7.69435	0	2.73163	2.56478	-0.166843	0.966626	0.0147414	0.992496
TM131_HUMAN	0	8.57461	9.38812	0	9.48461	11.0578	5.98758	6.84748	0.859901	0.860279	0.0653605	0.992496
F207A_HUMAN	10.6782	8.36904	7.99012	10.7671	7.74188	8.545	9.01244	9.018	0.00555629	0.996626	0.00146789	0.996626
SDPR_HUMAN	11.503	10.5498	8.14763	11.7364	10.5517	7.94213	10.0668	10.0767	0.00994413	0.995035	0.0021617	0.996626

## Sheet: LOX-K314A-APEX2_vs_SP-APEX2
Uniprot_name	SP-APEX2_rep3	SP-APEX2_rep1	SP-APEX2_rep1.1	LOX-K314A-APEX2_rep3	LOX-K314A-APEX2_rep2	LOX-K314A-APEX2_rep1	AVG_SP-APEX2	AVG_LOX-K314A-APEX2	Fold change	P value using t test	-log10(P value)	BH adjusted P value
MINP1_HUMAN	0	0	0.436581	8.91879	9.65859	9.02936	0.145527	9.20225	9.05672	2.28234e-05	4.64162	0.00588844
NOMO2_HUMAN	5.7857	4.58325	0	9.10084	10.1724	9.60926	3.45632	9.62749	6.17118	0.0686783	1.16318	0.304349
OST48_HUMAN	8.46826	8.05148	7.86758	12.5464	12.6628	12.0298	8.12911	12.413	4.2839	8.8491e-05	4.0531	0.0114153
ERP29_HUMAN	9.40096	10.4134	10.1355	14.1973	14.3478	14.0211	9.98326	14.1887	4.20548	0.00270562	2.56773	0.0558441
TOIP1_HUMAN	6.88765	7.85752	7.96582	11.6918	12.4797	10.9003	7.57033	11.6906	4.12028	0.00257849	2.58864	0.0558441
MANF_HUMAN	6.04796	6.92753	6.35653	10.9075	11.4042	8.98038	6.44401	10.4307	3.98672	0.0229066	1.64004	0.15699
MYDGF_HUMAN	8.56979	10.3914	8.86177	13.0788	14.0437	12.6108	9.27432	13.2444	3.97009	0.00615021	2.21111	0.0738025
PDIA6_HUMAN	11.3258	11.6008	11.6072	15.429	15.7358	15.2748	11.5113	15.4799	3.96862	4.6838e-05	4.3294	0.00805614
SPCS3_HUMAN	5.01538	6.92428	4.21129	9.2263	10.0323	8.62107	5.38365	9.29322	3.90957	0.0231835	1.63482	0.15699
ERAP1_HUMAN	4.95971	5.86549	6.4382	9.40885	9.96701	9.49944	5.75447	9.6251	3.87063	0.0058101	2.23582	0.0738025
GRP78_HUMAN	14.3698	14.9126	14.3577	18.2043	18.6463	18.1945	14.5467	18.3483	3.80165	0.000113878	3.94356	0.0117522
HLAE_HUMAN	5.97995	4.1427	4.16036	8.4579	8.66484	8.5333	4.761	8.55201	3.79101	0.0239597	1.62052	0.158502
ENPL_HUMAN;ENPLL_HUMAN	13.306	14.3592	12.5704	17.1027	17.6325	16.8381	13.4119	17.1911	3.77925	0.00881296	2.05488	0.0874517
NOMO1_HUMAN	4.895	8.63725	7.22814	10.3116	11.0225	10.6716	6.92013	10.6685	3.7484	0.0706126	1.15112	0.304349
LYOX_HUMAN	10.1311	10.9737	10.1525	14.1728	14.6076	13.7039	10.4191	14.1614	3.74235	0.000612246	3.21307	0.0287199
MLEC_HUMAN	8.89997	9.48919	8.67379	12.7751	12.8007	12.46	9.02098	12.6786	3.65761	0.00122939	2.91031	0.041591
BGLR_HUMAN	2.98163	6.106	5.79613	8.06197	8.80108	8.90535	4.96125	8.58946	3.62821	0.0590495	1.22878	0.272058
PDIA3_HUMAN	11.7371	13.0484	12.1383	15.8478	16.2985	15.5386	12.3079	15.895	3.58701	0.00327579	2.48468	0.0587655
TGFB2_HUMAN	5.24882	7.1101	6.44607	9.07821	10.1855	10.1816	6.26833	9.81508	3.54675	0.00820793	2.08577	0.0867267
PDIA4_HUMAN	12.215	13.2102	12.4274	15.9726	16.5277	15.6592	12.6175	16.0532	3.43566	0.00109895	2.95902	0.041591
1A02_HUMAN;1A31_HUMAN;1A29_HUMAN;1A80_HUMAN;HLAF_HUMAN	9.86466	7.89566	5.99023	12.2632	12.0976	9.63756	7.91685	11.3328	3.41594	0.0763812	1.11701	0.310164
CALR_HUMAN	10.6982	11.1155	10.0046	14.018	14.4617	13.5723	10.6061	14.0173	3.41121	0.00146051	2.8355	0.0443307
TXND5_HUMAN	10.5999	10.7299	10.0963	13.8246	14.1771	13.6184	10.4754	13.8733	3.39796	0.000209937	3.67791	0.0154754
CNPY3_HUMAN	8.68539	10.6773	8.6193	12.8873	13.086	12.1689	9.32732	12.7141	3.38675	0.0244849	1.6111	0.159926
KDEL2_HUMAN	7.33752	8.22117	8.90778	11.3903	11.8024	11.2058	8.15549	11.4662	3.31066	0.0102612	1.9888	0.0928912
PRDX4_HUMAN	10.4659	10.304	9.88119	13.6446	13.8049	13.1323	10.217	13.5273	3.31025	0.000278643	3.55495	0.0159755
TOR1A_HUMAN	5.82861	5.81731	5.69132	9.19972	8.55985	9.44186	5.77908	9.06714	3.28806	0.00529888	2.27582	0.0719532
SEC63_HUMAN	7.30054	8.29924	6.90385	9.99188	11.606	10.7071	7.50121	10.7683	3.2671	0.00663205	2.17835	0.0777759
ERP44_HUMAN;LIS1_HUMAN	9.75265	10.1881	8.42949	12.8564	13.2697	11.9752	9.45673	12.7004	3.24369	0.00972383	2.01216	0.0902136
TXD12_HUMAN	6.36167	6.96733	7.12777	10.052	10.394	9.72218	6.81892	10.0561	3.23715	0.000518245	3.28546	0.0267414
HYOU1_HUMAN	11.5892	13.0905	11.6454	15.1025	15.8579	15.0302	12.1084	15.3302	3.22184	0.00968905	2.01372	0.0902136
PCYOX_HUMAN	6.57411	10.857	7.04111	11.0418	12.7024	10.3515	8.15741	11.3653	3.20786	0.126549	0.897742	0.424424
GANAB_HUMAN	11.5492	12.4514	11.0554	14.8669	15.2729	14.5301	11.6853	14.89	3.20464	0.00596265	2.22456	0.0738025
PDIA1_HUMAN	12.0821	12.9166	12.1617	15.484	15.964	15.2227	12.3868	15.5569	3.17007	0.000917781	3.03726	0.0394646
TMTC3_HUMAN;RMD1_HUMAN	5.64483	8.13703	6.63721	9.01324	10.6311	10.2053	6.80636	9.94989	3.14353	0.0284593	1.54578	0.174822
ERO1A_HUMAN;ERO1B_HUMAN	9.72268	10.6942	10.0355	12.899	13.7422	13.1757	10.1508	13.2723	3.12149	0.00128964	2.88953	0.041591
ADA10_HUMAN	5.56293	8.00351	7.29984	9.84394	10.7268	9.56838	6.95543	10.0464	3.09095	0.0334664	1.47539	0.195334
RCN2_HUMAN	9.5007	8.75942	7.62552	11.703	11.889	11.5446	8.62855	11.7122	3.08366	0.0266446	1.57439	0.167666
NICA_HUMAN	6.12109	6.62501	5.95945	8.88394	9.88716	9.15073	6.23518	9.30728	3.0721	0.00187147	2.72782	0.0483882
GT251_HUMAN;GT252_HUMAN	9.74311	9.93534	9.92256	12.9612	13.2576	12.5769	9.867	12.9319	3.06489	0.00206306	2.68549	0.0483882
ERLN1_HUMAN	7.53413	8.39292	7.4662	10.6559	10.842	11.0449	7.79775	10.8476	3.04983	0.00455115	2.34188	0.0711635
PLOD1_HUMAN;ARHGI_HUMAN	9.60902	10.078	10.1354	12.9542	13.576	12.3635	9.94081	12.9646	3.02377	0.00517149	2.28638	0.0719532
P4HA1_HUMAN	10.7984	11.0826	10.4823	13.9419	14.2309	13.2607	10.7877	13.8112	3.02344	0.00200427	2.69804	0.0483882
CC50A_HUMAN	6.93813	8.18581	8.90057	10.4814	11.1038	11.4909	8.00817	11.0254	3.01721	0.0186337	1.7297	0.141397
CRTAP_HUMAN	8.78123	10.0733	8.85162	12.0755	12.6503	12.0068	9.23537	12.2442	3.00884	0.00840375	2.07553	0.0867267
DJC10_HUMAN	7.89023	8.11582	8.7575	10.9135	11.5628	11.2545	8.25452	11.2436	2.98911	0.00113924	2.94338	0.041591
PDIA5_HUMAN	7.02265	8.00549	7.89659	10.2737	11.1228	10.4867	7.64158	10.6277	2.98615	0.00203549	2.69133	0.0483882
SERPH_HUMAN	11.7107	11.9553	10.6673	14.5086	15.001	13.7687	11.4444	14.4261	2.98169	0.00515852	2.28747	0.0719532
PLOD3_HUMAN	8.96214	10.7254	9.54044	12.5022	13.2875	12.3135	9.74266	12.7011	2.9584	0.0137121	1.8629	0.112309
LG3BP_HUMAN	9.37299	9.99611	8.51078	12.0705	12.6542	12.0207	9.2933	12.2485	2.95519	0.00979062	2.00919	0.0902136
SURF4_HUMAN	8.69389	7.82566	7.34082	10.785	11.0777	10.8583	7.95346	10.907	2.95352	0.0140957	1.85091	0.113646
NCLN_HUMAN	9.64886	10.1534	9.5124	12.812	13.3098	12.0478	9.77156	12.7232	2.95166	0.00546266	2.2626	0.0722752
CALU_HUMAN	10.678	9.50672	11.3059	13.6556	13.2124	13.4448	10.4969	13.4376	2.94073	0.0252691	1.59741	0.161446
DJB11_HUMAN	9.73436	8.22871	7.78818	11.7384	11.3609	11.4459	8.58375	11.5151	2.93131	0.0340698	1.46763	0.195334
CALX_HUMAN	10.4896	10.6884	8.89421	13.1725	13.5827	12.064	10.0241	12.9398	2.91569	0.0175435	1.75588	0.135112
CCG6_HUMAN	7.14149	6.90022	5.3395	9.96087	10.434	7.73048	6.4604	9.3751	2.9147	0.051805	1.28563	0.261989
GLU2B_HUMAN	10.7316	10.4574	10.9459	13.4101	13.7378	13.6216	10.7116	13.5898	2.8782	0.000172033	3.76439	0.0147948
DNJC3_HUMAN	7.75087	8.67817	4.74048	10.2733	10.7557	8.76812	7.0565	9.93237	2.87587	0.120881	0.917641	0.419501
SIL1_HUMAN	5.32376	8.98736	5.75577	8.78821	10.2489	9.5346	6.68896	9.5239	2.83494	0.121135	0.916731	0.419501
AMRP_HUMAN	9.35537	9.85461	8.30404	12.1357	12.2534	11.5856	9.17134	11.9916	2.82022	0.0135835	1.86699	0.112309
GRAM3_HUMAN	9.0595	6.52549	6.57341	9.91238	9.43946	11.2314	7.38613	10.1944	2.80828	0.057314	1.24174	0.272058
IKIP_HUMAN	10.7211	11.5634	10.5235	13.7572	13.9718	13.4553	10.936	13.7281	2.79209	0.0050747	2.29459	0.0719532
ADAM8_HUMAN	7.89833	9.50149	7.96588	10.8792	11.6042	11.2123	8.45523	11.2319	2.77669	0.0218074	1.6614	0.155717
RCN1_HUMAN	11.8442	10.6287	10.4524	14.4104	14.0074	12.8243	10.9751	13.7474	2.7723	0.0129595	1.88741	0.109625
TMX3_HUMAN	7.57295	7.04034	7.14221	9.99273	10.2708	9.77871	7.25183	10.0141	2.76224	0.000242666	3.61499	0.015652
PIGS_HUMAN	7.4611	9.19089	7.30723	10.2261	11.4348	10.5638	7.98641	10.7416	2.75515	0.0253433	1.59614	0.161446
CO6A1_HUMAN	8.04867	8.60361	8.33779	10.8862	11.7395	10.5407	8.33002	11.0555	2.72546	0.00772963	2.11184	0.0867267
PLOD2_HUMAN	8.20547	7.72542	8.80606	10.6835	10.8252	11.4028	8.24565	10.9705	2.72487	0.00305135	2.51551	0.0587655
TMM43_HUMAN	9.30179	10.4832	9.76847	12.5477	12.9432	12.2228	9.85115	12.5712	2.72007	0.00485601	2.31372	0.0719532
LMF2_HUMAN	7.64058	8.53159	7.65019	9.95426	11.0265	10.7628	7.94078	10.5812	2.64041	0.00389199	2.40983	0.0669423
UGGG1_HUMAN	11.0533	12.0647	10.5041	13.7172	14.3693	13.2291	11.2074	13.7719	2.56448	0.0129574	1.88748	0.109625
RAI14_HUMAN	9.21315	10.6717	0	9.24247	10.0663	8.18823	6.62827	9.16566	2.53738	0.528209	0.277194	0.828437
NCEH1_HUMAN	6.98253	7.93083	8.4351	9.77832	10.4247	10.7031	7.78282	10.3021	2.51924	0.0114027	1.94299	0.0997255
SE1L1_HUMAN	8.38265	9.12393	6.46638	10.1252	11.5946	9.77684	7.99099	10.4989	2.5079	0.0675609	1.1703	0.303143
CCD47_HUMAN	10.2627	10.5861	11.0299	13.0248	13.6896	12.6762	10.6263	13.1302	2.50394	0.00330271	2.48113	0.0587655
GPAA1_HUMAN	6.97448	8.18931	5.73249	9.36946	9.99319	8.97711	6.96543	9.44659	2.48116	0.0566538	1.24677	0.272058
P4HA2_HUMAN	9.08038	10.5559	9.48619	11.8954	12.9439	11.6136	9.70748	12.151	2.44349	0.0152271	1.81738	0.119049
FKBP9_HUMAN;FKB9L_HUMAN	8.4367	10.8316	9.23911	11.7417	12.1514	11.8782	9.50247	11.9238	2.4213	0.0711501	1.14782	0.304349
PBIP1_HUMAN	6.67419	8.21438	8.25989	9.66897	10.3026	10.4207	7.71615	10.1307	2.41458	0.0282751	1.5486	0.174822
ITA3_HUMAN	9.94806	10.2662	9.62729	11.8386	12.4159	12.7806	9.94719	12.345	2.39786	0.0031489	2.50184	0.0587655
ENDD1_HUMAN	7.95599	9.75494	6.45702	10.6288	11.5189	9.15069	8.05598	10.4328	2.37682	0.120431	0.919261	0.419501
CCPG1_HUMAN	8.22343	9.02721	0	8.53681	9.65801	6.18508	5.75021	8.12663	2.37642	0.504332	0.297283	0.823529
P3H1_HUMAN	10.3094	10.99	10.4388	12.9965	13.3878	12.4731	10.5794	12.9525	2.37306	0.00262086	2.58156	0.0558441
LMAN1_HUMAN	10.459	11.7162	10.2297	13.3885	13.8605	12.2728	10.8016	13.1739	2.37232	0.0228405	1.6413	0.15699
IBP7_HUMAN	9.73939	5.94593	8.70009	11.7351	8.50748	11.241	8.12847	10.4945	2.36607	0.193841	0.712554	0.5317
CLPT1_HUMAN	6.28428	6.75053	7.31599	8.71718	9.24521	9.45489	6.7836	9.13909	2.35549	0.00415703	2.38122	0.0682718
SSRA_HUMAN	8.17394	7.28425	7.7404	10.842	9.16913	10.2234	7.73286	10.0782	2.34533	0.0234268	1.63029	0.15699
LOXL4_HUMAN	6.92048	5.91329	7.32258	8.90754	9.37345	8.84626	6.71878	9.04242	2.32364	0.0196958	1.70563	0.145709
CATD_HUMAN	10.0228	11.6274	9.70293	12.5051	13.5407	12.187	10.451	12.7443	2.29324	0.0399139	1.39888	0.214537
NRP1_HUMAN	7.66187	8.89242	7.37241	9.79072	11.0427	9.88669	7.97556	10.24	2.26448	0.0220298	1.65699	0.155717
LAMB3_HUMAN	9.69208	10.7006	9.85248	12.0552	12.7409	12.1782	10.0817	12.3248	2.24302	0.00603327	2.21945	0.0738025
ATF6B_HUMAN	9.14322	7.28969	7.85423	10.8553	9.77573	10.3396	8.09571	10.3236	2.22785	0.0353541	1.45156	0.198291
OS9_HUMAN	5.18448	6.68158	0	9.07476	9.4438	0	3.95535	6.17285	2.2175	0.585338	0.232593	0.862956
ITB1_HUMAN	10.9946	10.9743	9.07704	12.8045	13.1679	11.7226	10.3486	12.565	2.21637	0.0522963	1.28153	0.261989
TOIP2_HUMAN	7.23272	7.58467	8.81604	9.64836	10.1535	10.3988	7.87781	10.0669	2.18905	0.0289466	1.5384	0.175723
ITA2_HUMAN	8.91861	9.119	7.42455	10.614	11.2159	10.1338	8.48739	10.6546	2.16719	0.0352146	1.45328	0.198291
MIA3_HUMAN	7.65576	9.46614	7.35717	9.77414	11.2775	9.80023	8.15969	10.284	2.12428	0.066302	1.17847	0.300104
MESD_HUMAN	7.93026	8.3928	8.46938	10.7579	10.5396	9.74596	8.26415	10.3478	2.08364	0.00866426	2.06227	0.0874517
ASPH_HUMAN	11.6949	11.7689	11.59	13.6289	13.8229	13.814	11.6846	13.7552	2.07065	1.98818e-05	4.70154	0.00588844
PPIB_HUMAN	9.41382	10.0358	8.08175	11.4507	11.8929	10.3001	9.17713	11.2146	2.03743	0.0546252	1.26261	0.268444
MPCP_HUMAN	10.8868	6.64366	9.92826	11.5485	10.0207	11.991	9.1529	11.1867	2.0338	0.251933	0.598714	0.599479
TMEDA_HUMAN	9.3128	9.80137	6.92927	10.9493	10.9394	10.1546	8.68115	10.6811	1.99994	0.144033	0.841539	0.453176
DNJC1_HUMAN	6.93688	8.06574	9.58021	9.03804	9.58982	11.7944	8.19427	10.1408	1.94648	0.163043	0.787698	0.475311
NUCB2_HUMAN	10.1502	11.2187	8.35525	12.3789	13.054	10.0548	9.90804	11.8292	1.92119	0.195016	0.709929	0.5317
PESC_HUMAN	9.80838	8.94401	8.35683	10.2811	9.80066	12.6339	9.03641	10.9052	1.86879	0.153945	0.812634	0.465713
CYTC_HUMAN	7.12366	9.25782	7.82022	9.73573	10.5014	9.48598	8.06723	9.9077	1.84046	0.0809857	1.09159	0.31658
EMC1_HUMAN	10.6508	10.708	11.1238	12.7541	13.0823	12.1433	10.8275	12.6599	1.83241	0.00921278	2.03561	0.0896942
CEMIP_HUMAN	9.18544	9.92656	7.25272	10.6785	11.2281	9.91817	8.78824	10.6083	1.82004	0.135629	0.867648	0.439124
AGRIN_HUMAN	9.04821	10.0031	8.59841	10.8412	11.825	10.4188	9.21658	11.0283	1.81173	0.0367802	1.43439	0.204071
ITA6_HUMAN	8.14699	8.31813	6.42927	9.80804	9.86134	8.65624	7.63146	9.44187	1.81041	0.0758699	1.11993	0.310164
TTC17_HUMAN	7.10154	9.05784	6.77208	8.96123	10.2458	9.03004	7.64382	9.41236	1.76854	0.115544	0.937254	0.419501
ERLN2_HUMAN	7.12858	8.73441	9.59566	10.3553	10.1768	10.2069	8.48622	10.2464	1.76014	0.13448	0.871344	0.439124
LAMA5_HUMAN;LAMA3_HUMAN	10.4473	10.2516	8.70201	11.6648	12.2623	10.7317	9.80032	11.553	1.75265	0.0716886	1.14455	0.304349
AGR2_HUMAN;AGR3_HUMAN	9.92182	10.7987	11.8951	12.2505	12.5745	13.0144	10.8719	12.6132	1.74128	0.0777663	1.10921	0.310164
LYRIC_HUMAN	12.3287	11.7054	10.5657	13.6373	13.6387	12.5122	11.5332	13.2627	1.72948	0.0590514	1.22877	0.272058
CPT1A_HUMAN	7.88164	7.4901	9.14191	9.29539	9.4798	10.92	8.17122	9.89838	1.72716	0.0733253	1.13475	0.305128
TCRG1_HUMAN	7.9432	5.59185	8.2142	8.40162	8.68247	9.43767	7.24975	8.84058	1.59083	0.187525	0.72694	0.523093
PRC1_HUMAN	9.10884	5.74081	7.97449	9.6555	8.9779	8.90248	7.60805	9.17863	1.57058	0.25003	0.602008	0.599479
EPHA2_HUMAN;BTK_HUMAN	9.08608	10.1421	7.71364	10.6541	11.263	9.71975	8.98062	10.5456	1.565	0.146394	0.834477	0.457814
PTSS1_HUMAN	8.61528	9.34653	7.77782	10.224	10.1818	10.0073	8.57988	10.1377	1.55783	0.0722644	1.14108	0.304349
LAMB2_HUMAN	10.1959	11.2899	9.19503	11.5595	12.5357	11.2519	10.2269	11.7824	1.55541	0.108239	0.965618	0.401807
CODA1_HUMAN	7.6676	9.83904	9.56546	8.96095	11.2138	11.4137	9.02403	10.5295	1.50546	0.223177	0.651351	0.570094
EI2BE_HUMAN	9.98694	9.49205	9.35259	10.9528	11.2361	11.0201	9.61052	11.0697	1.45917	0.00803498	2.09502	0.0867267
GTR1_HUMAN	8.07713	8.81154	8.45161	9.14981	9.9131	10.6324	8.44676	9.89843	1.45167	0.0577557	1.23841	0.272058
MAGT1_HUMAN	11.2741	10.3328	10.5193	12.4733	11.9008	12.0551	10.7087	12.1431	1.43432	0.0197667	1.70407	0.145709
TFR1_HUMAN	10.7591	11.2126	10.8355	12.1409	12.5823	12.36	10.9357	12.3611	1.42533	0.00173104	2.76169	0.0483882
RPN1_HUMAN	14.1028	14.4331	13.3197	15.2257	15.6991	14.9859	13.9519	15.3036	1.3517	0.033719	1.47213	0.195334
MOGS_HUMAN	9.13491	10.3488	13.0585	11.4388	11.8393	13.2584	10.8474	12.1788	1.33145	0.379441	0.420856	0.732852
RRP1_HUMAN	9.32922	8.46485	7.3765	10.2791	9.53719	9.31995	8.39019	9.71209	1.3219	0.129238	0.888609	0.427481
VPS35_HUMAN	8.96001	12.2606	6.89181	11.5395	10.7956	9.56634	9.3708	10.6338	1.26301	0.512635	0.290192	0.826814
STT3B_HUMAN	13.15	12.6914	11.7416	13.929	14.1748	13.2319	12.5277	13.7785	1.25087	0.0756677	1.12109	0.310164
S27A4_HUMAN	8.37067	8.80127	8.63482	9.20472	9.469	10.8269	8.60225	9.83353	1.23128	0.126604	0.897554	0.424424
PRP19_HUMAN	11.6982	11.2414	8.59889	12.3763	12.1389	10.5839	10.5129	11.6997	1.18681	0.361464	0.441935	0.724028
PRP31_HUMAN	10.8699	11.402	6.77482	11.2494	11.937	9.39958	9.68225	10.862	1.17975	0.525376	0.27953	0.828437
EGFR_HUMAN	9.69459	10.6074	9.56561	10.7423	11.4747	11.167	9.95588	11.128	1.17211	0.0486583	1.31284	0.253068
TECR_HUMAN	10.1527	8.3033	9.3611	10.7096	9.77277	10.847	9.27236	10.4431	1.17076	0.151348	0.820022	0.464349
DDX5_HUMAN	7.47676	7.57869	8.33612	7.95492	8.97715	9.89298	7.79719	8.94169	1.14449	0.16652	0.778534	0.482721
AK17A_HUMAN	11.1786	10.0386	8.79051	12.02	11.1809	10.2182	10.0026	11.1397	1.13712	0.263373	0.579428	0.614935
SRPK2_HUMAN	9.2016	9.58204	6.78771	10.0014	9.98875	8.96943	8.52379	9.65318	1.12939	0.327354	0.484983	0.691899
SEC62_HUMAN	11.0057	10.0625	10.6244	11.6598	11.4757	11.9183	10.5642	11.6846	1.12041	0.0375411	1.42549	0.206077
TTC13_HUMAN	7.05481	9.65278	9.09381	8.49432	10.3746	10.2676	8.60047	9.71219	1.11172	0.3312	0.47991	0.691899
NUMB_HUMAN	9.14448	9.87638	9.07573	10.0495	10.5789	10.7949	9.36553	10.4744	1.1089	0.0315978	1.50034	0.187407
RFIP1_HUMAN;RFIP2_HUMAN	12.5884	12.2608	10.7412	13.4707	13.3022	12.1241	11.8635	12.9657	1.1022	0.20097	0.696869	0.540106
YMEL1_HUMAN	9.60092	8.53559	10.4762	10.0578	9.63558	12.2148	9.53757	10.6361	1.09848	0.330043	0.481429	0.691899
TM131_HUMAN	0	8.57461	9.38812	0	9.92204	11.2971	5.98758	7.07305	1.08548	0.827424	0.0822717	0.957642
TF2H4_HUMAN	8.87487	4.12638	9.98702	9.152	8.40592	8.67965	7.66275	8.74585	1.0831	0.60884	0.215497	0.879789
AT1A1_HUMAN;AT1A3_HUMAN;AT12A_HUMAN;AT1A2_HUMAN	9.32341	10.3452	10.3447	10.4373	11.3805	11.3415	10.0044	11.0531	1.04866	0.085116	1.06999	0.32776
PRPF3_HUMAN	13.0171	12.87	11.3697	13.9365	13.6062	12.7706	12.4189	13.4378	1.01883	0.192275	0.716077	0.5317
TSP1_HUMAN;TSP2_HUMAN	11.8652	12.037	11.5306	12.7415	13.1138	12.6233	11.8109	12.8262	1.01527	0.00838296	2.0766	0.0867267
1B40_HUMAN;1B44_HUMAN;1B13_HUMAN	0	0	6.00551	0	0	9.04605	2.00184	3.01535	1.01351	0.795313	0.0994619	0.957642
SMAD2_HUMAN	8.54786	9.27941	7.65902	9.04666	9.74365	9.69224	8.49543	9.49418	0.998754	0.154335	0.811535	0.465713
MICA2_HUMAN	10.4681	11.1971	11.0642	11.4504	11.6905	12.4822	10.9098	11.8744	0.964588	0.0721938	1.1415	0.304349
CKAP4_HUMAN;ANCHR_HUMAN	16.5452	16.5896	15.2851	17.2169	17.3563	16.7384	16.14	17.1039	0.963918	0.13949	0.855458	0.4443
SMRC2_HUMAN	10.9957	10.8499	9.23748	11.0014	11.0995	11.8726	10.3611	11.3245	0.963453	0.224946	0.647922	0.571784
COPA_HUMAN	12.2691	13.0216	13.1419	13.0064	13.7119	14.5934	12.8109	13.7706	0.959726	0.162904	0.788069	0.475311
PXDN_HUMAN	10.0999	9.93667	10.1973	10.3906	11.0317	11.683	10.078	11.0351	0.957122	0.118952	0.924627	0.419501
SF3B1_HUMAN	9.90447	11.473	6.56593	10.1005	11.5478	9.16345	9.31448	10.2706	0.95609	0.594939	0.225528	0.869655
LAP2B_HUMAN;LAP2A_HUMAN	10.5216	11.4805	11.1877	11.1985	11.7181	13.1261	11.0633	12.0142	0.950931	0.237593	0.624166	0.58605
UBP16_HUMAN	9.37137	9.01761	8.52299	9.9614	10.1196	9.64707	8.97066	9.90937	0.938714	0.0417118	1.37974	0.219626
MACOI_HUMAN	9.60635	9.60078	9.52902	10.4399	10.134	10.9551	9.57871	10.5096	0.930922	0.0588549	1.23022	0.272058
TCOF_HUMAN	14.2627	13.989	12.8811	14.8767	14.7637	14.2525	13.7109	14.631	0.920051	0.148418	0.828514	0.461347
ABCE1_HUMAN	9.10398	9.14507	9.94958	9.45695	9.95921	11.5135	9.39954	10.3099	0.910342	0.278779	0.55474	0.637826
SNUT1_HUMAN	13.4877	12.9467	12.1108	14.2245	13.8131	13.21	12.8484	13.7492	0.90083	0.15056	0.822291	0.464349
ADT3_HUMAN	10.2805	9.58403	9.22178	10.7079	10.2829	10.79	9.69544	10.5936	0.898169	0.082888	1.08151	0.32158
U520_HUMAN	9.13376	9.37617	6.96335	9.37634	10.1135	8.65924	8.49109	9.38302	0.891928	0.380629	0.419499	0.732852
MTCL1_HUMAN	7.88092	8.04373	7.42815	8.41792	8.75845	8.83226	7.78427	8.66954	0.885275	0.021001	1.67776	0.152627
PFKAP_HUMAN;PFKAL_HUMAN	9.002	10.0802	9.99384	9.39297	10.9763	11.3529	9.69203	10.574	0.882019	0.28779	0.540924	0.642856
SMRC1_HUMAN	9.86389	8.73614	6.02871	10.3931	9.15032	7.7301	8.20958	9.09118	0.881599	0.560466	0.25145	0.8474
SDA1_HUMAN	11.935	10.8419	10.8547	12.372	11.8072	12.0909	11.2105	12.09	0.879495	0.120779	0.918008	0.419501
NOC4L_HUMAN	9.87304	7.99281	7.50392	10.3694	8.23587	9.38765	8.45659	9.33099	0.874396	0.41043	0.386761	0.770115
ITB4_HUMAN	10.5255	11.2658	9.62616	10.8286	12.0853	11.1211	10.4725	11.345	0.872502	0.227449	0.643116	0.575312
NFXL1_HUMAN	11.1245	10.5744	10.3876	11.6879	11.3077	11.7037	10.6955	11.5664	0.870938	0.0380694	1.41942	0.206777
RBBP6_HUMAN	11.318	10.7628	8.47842	11.9429	11.6118	9.60947	10.1864	11.0547	0.868322	0.487797	0.311761	0.817218
MAP1B_HUMAN;MAP1A_HUMAN	14.1048	14.4856	12.8757	14.6433	15.1017	14.3259	13.822	14.6903	0.868276	0.209015	0.679823	0.550263
KTN1_HUMAN	15.0565	15.2006	14.0527	15.6566	15.8383	15.4068	14.7699	15.6339	0.863972	0.127515	0.89444	0.4245
RABL6_HUMAN	11.7058	11.1886	9.14809	12.2954	12.1495	10.1517	10.6809	11.5322	0.851348	0.460805	0.336483	0.80059
CDK12_HUMAN	9.80381	8.67561	7.8967	10.1375	9.6855	9.10099	8.79204	9.64134	0.849299	0.267967	0.571918	0.61762
SRRM2_HUMAN	9.34036	7.25246	7.74203	10.045	8.35348	8.48175	8.11162	8.96009	0.848474	0.366902	0.43545	0.724028
ELOA1_HUMAN	10.3118	8.61309	8.9352	11.2089	9.50545	9.6763	9.2867	10.1302	0.843517	0.324552	0.488716	0.691899
ESYT2_HUMAN	8.53744	9.01158	8.66795	9.07418	9.65173	10.0191	8.73899	9.58166	0.842672	0.0725483	1.13937	0.304349
TRIPC_HUMAN	11.3227	11.2937	10.4117	11.907	12.1134	11.5242	11.0094	11.8482	0.838827	0.087964	1.05569	0.336218
RFIP5_HUMAN	13.1923	13.2705	11.9627	13.8212	13.8898	13.1942	12.8085	13.6351	0.826567	0.181601	0.740882	0.517713
EI2BG_HUMAN	8.74701	10.5423	8.51038	9.60743	11.0432	9.6261	9.26655	10.0922	0.825681	0.364099	0.43878	0.724028
TDIF2_HUMAN	10.7316	9.57613	7.73062	11.0213	10.4668	9.02141	9.34613	10.1698	0.823699	0.485062	0.314203	0.817218
EMSA1_HUMAN	11.8359	12.1308	9.22775	12.3849	12.3641	10.8956	11.0648	11.8815	0.816706	0.490893	0.309014	0.819743
K1522_HUMAN	10.5934	10.0157	8.72306	11.2288	10.829	9.71931	9.77738	10.5924	0.81501	0.319634	0.495348	0.687212
DDX54_HUMAN	10.9442	10.3952	9.71529	11.4384	11.1346	10.9094	10.3515	11.1608	0.809247	0.137012	0.863241	0.439124
MA7D3_HUMAN	11.6939	11.3358	10.968	12.1948	12.0401	12.1853	11.3326	12.1401	0.80749	0.054348	1.26482	0.268444
GOGA2_HUMAN	10.8902	11.8668	10.4348	11.4985	11.9327	12.18	11.064	11.8704	0.80643	0.187543	0.726899	0.523093
NGAP_HUMAN	10.5564	9.92613	10.3646	10.9238	10.6859	11.6563	10.2823	11.0887	0.806343	0.0921318	1.03559	0.349559
RS5_HUMAN	10.8104	8.1309	9.40475	10.5983	9.68698	10.4428	9.44868	10.2427	0.794014	0.418065	0.378756	0.772889
DDX24_HUMAN	12.1011	11.7866	11.0263	12.5077	12.4683	12.3147	11.638	12.4302	0.792218	0.126669	0.897329	0.424424
K1C16_HUMAN;K1C15_HUMAN;K1C20_HUMAN	10.7964	11.961	8.64298	10.9772	11.1833	11.6123	10.4668	11.2576	0.790808	0.503048	0.298391	0.823529
OSBL8_HUMAN	10.8572	9.73828	8.51395	11.0014	10.2849	10.1776	9.70313	10.488	0.784844	0.369608	0.432258	0.724028
COPE_HUMAN	10.1246	8.9281	9.21424	10.7251	8.90395	10.9735	9.42232	10.2009	0.778545	0.370433	0.43129	0.724028
EI2BD_HUMAN	12.1582	12.1479	11.4764	12.6474	13.0478	12.4143	11.9275	12.7032	0.775672	0.0587071	1.23131	0.272058
KS6A4_HUMAN	7.57834	8.0851	8.27326	8.13603	9.0216	9.09227	7.9789	8.74997	0.771069	0.116015	0.935484	0.419501
MBB1A_HUMAN	13.3921	12.4952	12.0658	13.862	13.3583	13.0409	12.651	13.4204	0.769397	0.182903	0.737778	0.518562
RING2_HUMAN	9.62426	10.5117	9.05474	10.0505	10.4242	11.022	9.73022	10.4989	0.768707	0.2161	0.665344	0.556293
HLTF_HUMAN	8.939	9.67442	9.46673	9.4692	10.2043	10.7033	9.36005	10.1256	0.765541	0.157184	0.803593	0.468825
PRP6_HUMAN	12.7654	12.6563	12.0203	13.3149	13.0606	13.3597	12.4807	13.245	0.764384	0.0656337	1.18287	0.299708
ERCC3_HUMAN	10.0706	9.9603	9.16609	10.5354	10.3814	10.5408	9.73233	10.4859	0.753538	0.113702	0.944231	0.419074
CDC5L_HUMAN	12.5019	12.5844	10.4857	13.1168	13.0619	11.6449	11.8573	12.6079	0.75054	0.426711	0.369867	0.778031
FMNL2_HUMAN	10.3625	10.3034	9.0714	11.1852	11.1147	9.67882	9.91242	10.6596	0.747132	0.313552	0.50369	0.679803
TINAL_HUMAN	10.2108	8.9794	8.94015	10.1318	10.1298	10.1084	9.3768	10.1233	0.74652	0.215403	0.666749	0.556293
RBM39_HUMAN;RBM23_HUMAN	11.9593	12.2174	10.7813	12.4181	12.4825	12.2914	11.6526	12.3973	0.744711	0.232711	0.633182	0.577795
BBX_HUMAN	11.7086	11.6685	10.1091	12.2456	12.1252	11.3487	11.1621	11.9065	0.744421	0.299459	0.523663	0.657535
LRC59_HUMAN	11.4637	10.1483	11.4285	12.3374	10.5864	12.3376	11.0135	11.7538	0.740293	0.370389	0.431342	0.724028
UTP20_HUMAN	10.9476	9.49593	8.29508	11.3632	10.1781	9.41771	9.57953	10.3197	0.740162	0.484296	0.314889	0.817218
PDS5B_HUMAN	12.6977	12.5399	12.3747	13.1164	13.3164	13.3831	12.5374	13.272	0.734526	0.00423391	2.37326	0.0682718
DDX50_HUMAN	10.7226	11.0839	8.27979	11.0186	11.0373	10.2302	10.0288	10.7621	0.733292	0.497662	0.303066	0.823056
REN3B_HUMAN	9.51538	8.2426	7.99834	9.98958	9.20793	8.73452	8.58544	9.31068	0.725237	0.294191	0.53137	0.64898
SRPK1_HUMAN	12.3881	12.2309	10.5551	12.909	12.7305	11.7069	11.7247	12.4488	0.724129	0.3664	0.436045	0.724028
DDX60_HUMAN	10.1375	10.3919	9.09239	10.243	10.9731	10.5734	9.87395	10.5965	0.722555	0.205507	0.687173	0.543804
NEMF_HUMAN	12.136	11.6367	10.9862	12.4276	12.5772	11.9194	11.5863	12.3081	0.721752	0.152083	0.817918	0.464349
PRKDC_HUMAN	11.0464	12.6031	12.1343	11.4155	13.0151	13.5086	11.9279	12.6464	0.718503	0.414707	0.382259	0.772889
BAZ1A_HUMAN	10.7858	10.4802	7.08997	11.1011	10.8751	8.51875	9.45198	10.165	0.713012	0.6502	0.186953	0.892353
RRP12_HUMAN	12.0793	11.6357	10.6077	12.5599	11.8068	12.0852	11.4409	12.1506	0.709711	0.243247	0.613952	0.592055
PHF3_HUMAN	13.0429	13.0773	11.4844	13.4756	13.6717	12.5791	12.5348	13.2421	0.707302	0.330316	0.48107	0.691899
DEK_HUMAN	12.1668	9.3109	10.8709	12.3005	10.5726	11.5967	10.7828	11.4899	0.7071	0.512753	0.290092	0.826814
NOM1_HUMAN	11.8354	11.7908	11.1584	12.2471	12.3754	12.2833	11.5949	12.3019	0.70703	0.0796177	1.09899	0.313609
PLPL6_HUMAN	12.8564	12.6897	11.5149	13.1094	13.2874	12.7693	12.3537	13.0554	0.701702	0.232909	0.632813	0.577795
ABCD3_HUMAN	12.6686	12.3682	11.2182	12.8801	13.2177	12.2621	12.085	12.7866	0.70163	0.262826	0.580332	0.614935
NAT10_HUMAN	13.7327	13.515	12.4832	14.046	14.1147	13.6743	13.2436	13.945	0.701398	0.202942	0.692629	0.54258
RBM15_HUMAN	9.49184	9.99971	6.15409	10.1394	9.86894	7.74064	8.54855	9.24966	0.701112	0.652991	0.185093	0.892353
AP3D1_HUMAN	13.15	12.5102	12.465	13.5941	13.2541	13.3734	12.7084	13.4072	0.698759	0.0695799	1.15752	0.304349
TOP2A_HUMAN	13.7061	13.0574	11.3648	14.1966	13.8927	12.1207	12.7094	13.4033	0.693911	0.506605	0.295331	0.824631
DDX21_HUMAN	11.8812	11.5315	10.3238	12.527	12.1029	11.1778	11.2455	11.9359	0.690384	0.327747	0.484461	0.691899
TOP2B_HUMAN	12.0329	11.8317	8.8026	12.359	12.5475	9.81842	10.8891	11.575	0.685903	0.642689	0.191999	0.892208
CEBPZ_HUMAN	10.6423	9.21199	7.07078	10.715	10.1294	8.08805	8.97502	9.64415	0.669127	0.637613	0.195443	0.891622
COPG1_HUMAN	8.66316	8.05598	9.78276	8.92983	8.53353	11.0254	8.83397	9.49624	0.66227	0.518985	0.284845	0.828437
DAXX_HUMAN	10.68	11.1023	8.99651	11.3364	10.7211	10.6983	10.2596	10.9186	0.659018	0.417	0.379864	0.772889
AP1M1_HUMAN;AP1M2_HUMAN	9.18057	7.49324	9.0532	9.30592	8.2312	10.1486	8.57567	9.22857	0.652901	0.447505	0.349202	0.790797
THOC1_HUMAN	11.1794	11.4214	10.8935	11.6285	11.8044	12.0191	11.1648	11.8174	0.652594	0.0299741	1.52325	0.179845
ZC3H1_HUMAN	9.09968	8.69009	8.48404	9.43627	9.16104	9.62383	8.75793	9.40705	0.649113	0.0495346	1.30509	0.253068
COIL_HUMAN	10.2602	10.2882	9.59983	10.7275	10.5919	10.7657	10.0494	10.695	0.645621	0.0959744	1.01784	0.36148
IPO5_HUMAN	9.18883	7.97694	7.87849	9.37823	8.33801	9.2392	8.34809	8.98515	0.637056	0.301654	0.520491	0.659549
THOC2_HUMAN	11.3655	10.9907	10.8077	11.6545	11.4829	11.9371	11.0546	11.6915	0.636868	0.0414626	1.38234	0.219626
ABCF1_HUMAN	13.6779	13.516	11.7953	14.1321	14.1038	12.6631	12.9964	13.633	0.636594	0.458631	0.338536	0.80059
HNRH1_HUMAN;HNRH2_HUMAN;HNRPF_HUMAN	9.9543	10.45	7.81061	9.96833	10.4004	9.75091	9.40498	10.0399	0.634893	0.518189	0.285512	0.828437
GNL3L_HUMAN	10.3683	9.95944	9.56681	10.6658	10.1812	10.9517	9.96485	10.5996	0.634716	0.120614	0.918601	0.419501
SGPL1_HUMAN	12.0766	12.1016	10.3191	12.2867	12.7883	11.3261	11.4991	12.1337	0.634636	0.437751	0.358773	0.78159
PHF8_HUMAN	9.86213	9.36139	10.436	10.2983	10.0822	11.1818	9.8865	10.5208	0.634262	0.238509	0.622496	0.58605
TMCC3_HUMAN	9.31819	10.275	9.77308	9.81567	11.1024	10.35	9.78875	10.4227	0.633953	0.249575	0.6028	0.599479
SQRD_HUMAN	10.8494	10.7218	10.5708	11.117	10.8761	12.0384	10.714	11.3438	0.62983	0.21322	0.671172	0.556293
TUT7_HUMAN	10.4733	10.2857	9.76369	10.5817	10.9859	10.8376	10.1742	10.8017	0.627499	0.0781421	1.10712	0.310164
KIFA3_HUMAN	9.52184	9.41659	8.14861	9.90534	10.1572	8.90547	9.02901	9.65601	0.627003	0.344429	0.462901	0.707807
MARK2_HUMAN	9.7934	8.7904	9.10546	10.2949	9.56851	9.6959	9.22975	9.8531	0.623346	0.173737	0.760107	0.500829
ABCF2_HUMAN	11.4764	11.7866	12.2278	11.9537	12.3446	13.0574	11.8302	12.4519	0.621638	0.195781	0.708229	0.5317
OSBL3_HUMAN	12.9838	12.7194	12.0309	13.4618	13.2722	12.8387	12.5781	13.1909	0.612805	0.156367	0.805855	0.468825
IMA5_HUMAN	9.02803	8.01389	9.23633	9.04305	9.85895	9.17556	8.75942	9.35919	0.599773	0.266698	0.573981	0.61762
DIDO1_HUMAN	10.419	11.5156	10.2184	10.8289	11.8332	11.2737	10.7177	11.3119	0.594269	0.303851	0.51734	0.661548
ADT2_HUMAN;ADT4_HUMAN	11.3681	11.4485	10.5125	11.7106	11.3566	12.0374	11.1097	11.7016	0.591845	0.185022	0.732778	0.5217
IF2P_HUMAN	13.734	13.7819	12.3458	14.341	14.3078	12.9835	13.2872	13.8774	0.590234	0.414908	0.382048	0.772889
NOP58_HUMAN	12.0383	11.7662	11.2246	12.2642	12.4463	12.0822	11.6764	12.2642	0.58784	0.11813	0.927639	0.419501
TPX2_HUMAN	12.7318	12.7909	12.7036	13.5224	12.9033	13.5552	12.7421	13.3269	0.584841	0.108086	0.966231	0.401807
NOC3L_HUMAN	10.4042	9.46827	8.67013	10.9705	9.78668	9.53639	9.51419	10.0979	0.58368	0.432502	0.364012	0.780317
DDX47_HUMAN	11.5762	11.808	11.5545	12.1147	12.1496	12.419	11.6462	12.2277	0.581506	0.0105349	1.97737	0.0937243
CP131_HUMAN	9.28729	9.66744	10.1015	9.85032	10.0751	10.8752	9.68541	10.2669	0.581444	0.215298	0.666961	0.556293
ZFP91_HUMAN	11.3129	10.6429	9.34837	11.7499	11.5745	9.71183	10.4347	11.0121	0.577347	0.543938	0.264451	0.841011
SON_HUMAN	11.2061	11.0157	9.23796	11.4675	11.5668	10.1557	10.4866	11.0633	0.576716	0.501489	0.299738	0.823529
TXTP_HUMAN	11.0164	10.0574	10.0935	11.3017	10.2657	11.3144	10.3891	10.9606	0.571497	0.289919	0.537723	0.64482
KIF2A_HUMAN	9.54247	9.73199	9.23838	9.66324	9.67263	10.8874	9.50428	10.0744	0.570148	0.294305	0.531203	0.64898
FINC_HUMAN	11.7731	11.8822	9.0767	12.4222	12.9399	9.0796	10.9107	11.4806	0.569911	0.727763	0.13801	0.938814
CKAP2_HUMAN	10.012	10.008	9.16801	10.453	10.8097	9.61692	9.72933	10.2932	0.56387	0.282893	0.548378	0.642856
SUZ12_HUMAN	10.0332	9.54876	8.5454	10.4722	10.407	8.93472	9.3758	9.93796	0.562159	0.447132	0.349565	0.790797
LMNA_HUMAN	8.24632	7.91924	8.06785	8.70734	8.76486	8.44476	8.0778	8.63899	0.561184	0.0147871	1.83012	0.117387
MYO9B_HUMAN	12.6286	12.3578	11.5896	12.9921	13.1179	12.1219	12.192	12.744	0.551977	0.279358	0.553839	0.637826
IF16_HUMAN;IFIX_HUMAN	12.2755	12.6009	10.9033	12.7125	13.0352	11.687	11.9266	12.4782	0.551651	0.452919	0.343979	0.797633
FLII_HUMAN	9.03078	9.68157	9.51248	9.32772	9.82243	10.7248	9.40828	9.95832	0.550043	0.315282	0.501301	0.680693
ATD3A_HUMAN	13.1929	13.7688	13.0809	13.6111	13.8015	14.2794	13.3475	13.8974	0.549834	0.132585	0.877504	0.435758
LYAR_HUMAN	11.4007	11.2055	8.74724	11.9038	10.8906	10.1847	10.4511	10.993	0.541894	0.619388	0.208038	0.882884
ZN638_HUMAN	12.3343	12.4028	11.4225	12.6341	12.527	12.6157	12.0532	12.5923	0.539087	0.229141	0.639897	0.575799
IMB1_HUMAN	11.3759	12.0975	10.465	11.7499	12.265	11.5157	11.3128	11.8435	0.530736	0.387665	0.411544	0.743624
NOG2_HUMAN	11.3401	9.09507	8.62521	11.7662	9.63148	9.25443	9.68679	10.2174	0.53057	0.667556	0.175512	0.901725
FIP1_HUMAN	10.644	10.8383	8.67639	10.9939	10.6861	10.0646	10.0529	10.5815	0.52861	0.534866	0.271755	0.836336
DNLI3_HUMAN	8.65624	10.4302	8.77271	9.21722	10.154	10.0737	9.28638	9.81497	0.528586	0.473183	0.324971	0.81117
ZN281_HUMAN	11.1868	11.9918	5.89474	11.5339	11.4043	7.71909	9.69111	10.2191	0.527971	0.830319	0.0807549	0.957642
LBR_HUMAN	10.0812	10.9135	9.67613	10.5058	11.0524	10.6962	10.2236	10.7515	0.527868	0.284175	0.546414	0.642856
NCOA6_HUMAN	8.09959	7.75576	6.98192	8.34342	8.29223	7.77449	7.61242	8.13671	0.524289	0.255729	0.59222	0.605304
KIFC1_HUMAN	13.0237	12.8987	11.8964	13.325	13.2609	12.7845	12.6062	13.1235	0.51722	0.285818	0.543911	0.642856
AKP13_HUMAN	8.64274	9.08337	8.56202	9.00976	9.51184	9.31541	8.76271	9.279	0.516293	0.0777817	1.10912	0.310164
P121A_HUMAN	9.06595	9.04879	9.69821	9.46807	9.58259	10.3014	9.27098	9.78402	0.513044	0.205428	0.687341	0.543804
NSUN2_HUMAN	7.80832	8.42666	8.67091	8.18768	8.71625	9.53454	8.30197	8.81283	0.51086	0.345673	0.461334	0.707807
RED_HUMAN	11.2761	11.8677	11.0278	11.607	11.9251	12.15	11.3905	11.894	0.503495	0.175803	0.754975	0.503968
EXOC2_HUMAN	8.26855	8.94832	8.8899	8.72812	8.88881	9.99877	8.70226	9.20523	0.502974	0.347394	0.459177	0.70852
LUZP1_HUMAN	10.5059	11.8008	12.1564	11.0904	11.7894	13.0921	11.4877	11.9906	0.502917	0.55096	0.25888	0.844254
K2C7_HUMAN	9.33971	9.7157	7.59937	9.18801	9.22894	9.73808	8.88492	9.38501	0.500085	0.527478	0.277796	0.828437
CENPF_HUMAN	7.92461	10.8938	7.63152	8.43872	10.7817	8.71646	8.81665	9.31231	0.495655	0.71983	0.14277	0.935597
SMCA4_HUMAN	10.8411	10.7189	9.5006	11.1359	10.8501	10.545	10.3535	10.8437	0.49017	0.375417	0.425486	0.731001
DLGP5_HUMAN	12.7625	12.5455	11.5679	13.1296	12.9443	12.272	12.292	12.782	0.49003	0.343929	0.463532	0.707807
ARHG2_HUMAN	13.2738	13.6006	12.8091	13.5751	13.7337	13.8246	13.2278	13.7112	0.483325	0.16103	0.793094	0.475311
EP400_HUMAN	9.52451	10.3043	9.50378	9.78277	10.6052	10.3932	9.77753	10.2604	0.482877	0.2521	0.598426	0.599479
PARP1_HUMAN	11.6336	12.4914	11.4577	12.1978	12.5772	12.25	11.8609	12.3417	0.480782	0.268114	0.57168	0.61762
ANXA1_HUMAN	9.49252	9.59137	8.67385	9.43285	9.87114	9.88383	9.25258	9.72927	0.476693	0.241034	0.617923	0.589447
PRR12_HUMAN	9.40536	9.18896	8.75788	9.56076	9.53664	9.68468	9.1174	9.59403	0.476626	0.122247	0.912762	0.42053
K2C1B_HUMAN	0	0	8.23205	0	0	9.65189	2.74402	3.2173	0.47328	0.916402	0.0379139	0.985371
SMCA5_HUMAN	12.0904	11.7673	11.1367	12.2708	12.1447	11.9913	11.6648	12.1356	0.470777	0.229873	0.638511	0.575799
EF2_HUMAN	9.20126	8.24742	9.82439	9.17513	8.88064	10.6258	9.09103	9.56051	0.469483	0.544375	0.264102	0.841011
MACF1_HUMAN	9.91545	11.087	10.5099	10.205	11.1936	11.5215	10.5041	10.9734	0.469298	0.419397	0.377374	0.772889
MPRIP_HUMAN	11.5526	10.8368	9.38919	11.5515	10.9881	10.6425	10.5929	11.0607	0.467823	0.551383	0.258547	0.844254
PTRF_HUMAN	14.4548	14.2556	12.3693	14.7299	14.6423	13.1095	13.6932	14.1606	0.467365	0.612141	0.213148	0.879789
NOG1_HUMAN	11.565	10.5973	9.62151	11.6419	11.0221	10.519	10.5946	11.061	0.466418	0.520752	0.283369	0.828437
CBX8_HUMAN	10.4837	11.1365	9.80983	10.8078	11.5399	10.4803	10.4767	10.9427	0.466011	0.401538	0.396273	0.760033
1C17_HUMAN	7.32401	0	0	8.70726	0	0	2.44134	2.90242	0.461083	0.909263	0.0413103	0.983606
RAN_HUMAN	12.584	11.0991	11.0094	12.7171	11.4333	11.9223	11.5642	12.0243	0.460095	0.510971	0.291603	0.826814
VDAC2_HUMAN	10.1791	8.98046	8.77328	10.3915	8.4758	10.4386	9.31095	9.76864	0.457687	0.593401	0.226652	0.869655
NAMPT_HUMAN	8.90915	9.47428	9.73685	9.2205	9.6777	10.5758	9.37343	9.82468	0.451253	0.398949	0.399083	0.759622
PDIP3_HUMAN	12.2202	12.7189	12.0651	12.8289	12.6244	12.8995	12.3347	12.7843	0.449524	0.137013	0.863237	0.439124
NU153_HUMAN	9.5815	10.7209	10.1407	9.92334	10.637	11.2261	10.1477	10.5955	0.447764	0.422025	0.374662	0.774549
HS71A_HUMAN;HSP77_HUMAN	11.0006	11.3418	9.47502	11.2301	11.2571	10.6704	10.6058	11.0525	0.44674	0.524776	0.280026	0.828437
EFTU_HUMAN	10.7949	11.2672	10.8902	11.2396	11.155	11.8953	10.9841	11.43	0.445895	0.194156	0.711849	0.5317
KIF22_HUMAN	10.8932	9.80996	9.52695	11.3401	10.3093	9.91422	10.0767	10.5212	0.444497	0.496558	0.30403	0.823056
EXOSX_HUMAN	12.1807	12.3558	9.93764	12.5398	12.1871	11.0365	11.4914	11.9211	0.429762	0.663958	0.177859	0.899219
FLNA_HUMAN	12.1913	13.0724	11.8562	12.4241	13.179	12.8014	12.3733	12.8015	0.42816	0.380367	0.419797	0.732852
RS27A_HUMAN	13.689	14.0481	13.3877	13.9991	14.1538	14.2548	13.7083	14.1359	0.42762	0.142211	0.847068	0.450188
FBRL_HUMAN;FBLL1_HUMAN	10.893	8.81655	9.97372	11.1373	8.89377	10.912	9.89442	10.3144	0.419932	0.676451	0.169764	0.909558
MRCKA_HUMAN;MRCKB_HUMAN	8.81441	10.6249	9.49373	8.70181	10.8028	10.6864	9.64433	10.0637	0.419347	0.653701	0.184621	0.892353
LTV1_HUMAN	11.4251	10.5938	10.0234	11.6275	11.0818	10.5902	10.6808	11.0998	0.419045	0.457424	0.339681	0.80059
MICU1_HUMAN	7.37019	7.55059	7.53722	7.76241	7.81778	8.13447	7.486	7.90489	0.418885	0.0494575	1.30577	0.253068
BD1L1_HUMAN	9.48385	10.5079	9.21203	9.42286	10.8079	10.2159	9.7346	10.1489	0.414285	0.502449	0.298908	0.823529
UBA1_HUMAN	9.26805	9.25201	6.30832	8.91053	9.18288	7.97153	8.27613	8.68831	0.412185	0.725178	0.139555	0.937824
RFC1_HUMAN	12.4045	12.2074	11.4533	12.7278	12.5999	11.9698	12.0217	12.4325	0.41076	0.334772	0.47525	0.696543
K1C19_HUMAN	0	0	8.13616	0	0	9.36787	2.71205	3.12262	0.410572	0.925789	0.0334878	0.993155
F120A_HUMAN	10.0043	11.436	9.15651	10.4862	11.5498	9.78717	10.1989	10.6077	0.408761	0.653433	0.184799	0.892353
RRP1B_HUMAN	12.8896	12.2297	11.7211	13.1868	12.6669	12.1812	12.2801	12.6783	0.398183	0.4233	0.373352	0.774549
IQGA3_HUMAN	12.2139	12.4927	12.0507	12.3938	12.5467	13.0086	12.2524	12.6497	0.397232	0.161262	0.792467	0.475311
ECT2_HUMAN	8.73338	10.1154	9.98079	9.22844	9.86935	10.9213	9.60984	10.0063	0.396509	0.581377	0.235542	0.859572
ADNP_HUMAN	12.4784	12.5659	11.7543	12.7061	12.6304	12.6495	12.2662	12.662	0.395807	0.263143	0.579809	0.614935
PSMD3_HUMAN	11.8039	12.9623	11.0209	12.0827	13.1967	11.6952	11.929	12.3248	0.395802	0.613806	0.211969	0.879789
DPM1_HUMAN	9.57101	9.04298	8.863	10.1558	8.51064	9.99042	9.159	9.55229	0.393296	0.542268	0.265786	0.841011
NOP56_HUMAN	12.5311	12.0457	10.8885	12.7018	12.3109	11.6285	11.8217	12.2137	0.392	0.54174	0.266209	0.841011
TBA1B_HUMAN;TBA1A_HUMAN;TBA3C_HUMAN;TBA3E_HUMAN;TBA8_HUMAN;TBA4B_HUMAN;TBAL3_HUMAN	13.7802	15.2038	13.9468	13.8179	15.308	14.9696	14.3103	14.6985	0.388229	0.574937	0.24038	0.855951
TARA_HUMAN	8.59339	10.502	8.68782	8.89834	10.2109	9.83535	9.26108	9.64819	0.387114	0.630506	0.200311	0.887264
TBB4B_HUMAN;TBB4A_HUMAN;TBB8_HUMAN;TBB8L_HUMAN;TBB1_HUMAN	12.7155	13.1342	12.3727	13.0043	13.3273	13.0449	12.7408	13.1255	0.384725	0.216696	0.66415	0.556293
GFPT1_HUMAN	7.70316	8.79127	8.82167	7.67151	9.13756	9.65803	8.4387	8.82237	0.383666	0.61787	0.209103	0.882884
ANR17_HUMAN	9.2414	9.98641	9.4496	9.4068	10.6363	9.77705	9.55914	9.94005	0.380908	0.431983	0.364533	0.780317
PTN14_HUMAN	8.94201	11.1909	10.3705	9.44216	10.9022	11.3012	10.1678	10.5485	0.380708	0.68361	0.165191	0.909558
CHD4_HUMAN;CHD5_HUMAN;CHD3_HUMAN	13.4978	13.4048	12.4314	13.5998	13.6806	13.1925	13.1113	13.491	0.379608	0.389683	0.409288	0.744728
MA7D1_HUMAN	11.3904	11.2104	10.5378	11.568	11.5355	11.1637	11.0462	11.4224	0.376205	0.287013	0.542099	0.642856
MYO1E_HUMAN	9.1138	9.27748	7.85192	9.33318	9.32797	8.68393	8.74773	9.11502	0.367289	0.517466	0.286118	0.828437
PB1_HUMAN	11.0293	11.25	8.81704	11.3906	11.5558	9.25073	10.3654	10.7324	0.366947	0.749944	0.124971	0.953131
TCEA3_HUMAN	8.63347	8.26883	8.1929	9.30545	8.53574	8.35117	8.36507	8.73079	0.365719	0.343488	0.464088	0.707807
EXOC4_HUMAN	8.4452	10.2898	10.0843	8.70173	10.0793	11.1301	9.60642	9.97038	0.363953	0.711412	0.147879	0.929338
MAGD2_HUMAN;TROP_HUMAN	13.1087	13.1664	11.787	13.3845	13.3811	12.3874	12.6874	13.051	0.363608	0.554128	0.25639	0.845946
CDK13_HUMAN;BLK_HUMAN	10.9718	9.34304	0	11.2952	10.1063	0	6.77162	7.13381	0.362193	0.945216	0.0244688	0.997522
BPTF_HUMAN;DIAP3_HUMAN	10.8751	10.7387	10.3096	11.2173	11.3838	10.4083	10.6411	11.0031	0.362008	0.368901	0.433091	0.724028
CO4A2_HUMAN	11.0232	11.4712	10.1627	11.0669	11.5543	11.1071	10.8857	11.2428	0.357056	0.460009	0.337233	0.80059
MAP4_HUMAN	10.9557	12.3426	11.7341	11.2848	12.1743	12.6396	11.6775	12.0329	0.355432	0.563332	0.249235	0.847462
TOX4_HUMAN	10.291	11.0133	10.4619	10.5844	10.3176	11.9028	10.5888	10.9349	0.346162	0.568229	0.245477	0.851414
TBB5_HUMAN	13.2448	14.142	12.9141	13.3553	14.0184	13.9587	13.4336	13.7775	0.343852	0.472948	0.325187	0.81117
KMT2A_HUMAN	11.0035	10.4619	7.18582	11.0636	10.0673	8.55017	9.55043	9.8937	0.343272	0.820543	0.0858988	0.957642
KIF3B_HUMAN;KIF3C_HUMAN;KIF9_HUMAN	11.8128	12.0436	11.2133	12.1782	12.2285	11.6841	11.6899	12.0303	0.340361	0.32991	0.481605	0.691899
K2C8_HUMAN;KRT84_HUMAN;GFAP_HUMAN;DESM_HUMAN	10.1697	10.7246	9.57576	10.096	11.0056	10.3761	10.1567	10.4926	0.335895	0.477272	0.321234	0.81278
NO66_HUMAN	11.4378	10.6946	9.59131	11.4605	11.0609	10.2023	10.5746	10.9079	0.333355	0.639375	0.194244	0.89167
PLEC_HUMAN	12.0202	13.7075	11.8512	12.1237	13.6557	12.7969	12.5263	12.8587	0.332445	0.678308	0.168573	0.909558
NUCL_HUMAN	9.97027	9.58501	7.77296	9.69479	9.49654	9.12439	9.10941	9.43857	0.329159	0.679071	0.168085	0.909558
HS90B_HUMAN;HS90A_HUMAN;H90B2_HUMAN;H90B3_HUMAN;HS902_HUMAN;HS904_HUMAN;TRAP1_HUMAN	12.102	12.3088	11.251	11.8675	12.407	12.3629	11.8873	12.2125	0.32518	0.439755	0.356789	0.782461
UACA_HUMAN	11.3855	12.3131	11.5304	11.803	12.3826	11.9993	11.743	12.0616	0.318636	0.406379	0.391069	0.765298
KIF3A_HUMAN	10.697	10.9975	10.5555	10.9804	10.985	11.23	10.75	11.0651	0.31511	0.123308	0.909008	0.421371
CPSM_HUMAN	10.0177	8.86146	6.78947	9.60759	8.64601	8.35979	8.55621	8.87113	0.314924	0.779743	0.108048	0.957642
SRP68_HUMAN	12.8336	13.2325	12.029	12.7736	13.5183	12.7248	12.6984	13.0056	0.30721	0.52455	0.280213	0.828437
DLG5_HUMAN	8.7189	8.58781	8.66674	8.96373	8.94002	8.99116	8.65782	8.96497	0.307152	0.00798044	2.09797	0.0867267
SPB1_HUMAN	11.7556	11.6681	9.87576	11.8599	11.531	10.8259	11.0998	11.4056	0.305814	0.685862	0.163763	0.909781
MYH9_HUMAN;MYH14_HUMAN	14.545	15.5393	13.2969	14.5957	15.367	14.3347	14.4604	14.7658	0.3054	0.700829	0.154388	0.917836
ECHB_HUMAN	10.6691	10.9831	11.312	10.9586	11.1103	11.8054	10.9881	11.2914	0.303387	0.40211	0.395655	0.760033
NID1_HUMAN;NID2_HUMAN	14.5572	14.071	13.4836	14.2987	14.4803	14.2397	14.0373	14.3396	0.302301	0.43444	0.362071	0.780542
KIF23_HUMAN	10.648	10.0092	8.29676	10.6701	10.1125	9.07026	9.65133	9.95094	0.29961	0.743035	0.128991	0.949025
VIME_HUMAN;PERI_HUMAN	10.2661	10.9746	9.23379	9.90162	12.1436	9.3218	10.1581	10.4557	0.297548	0.78371	0.105845	0.957642
EF1A1_HUMAN;EF1A2_HUMAN	13.726	14.2754	13.7433	13.7696	14.137	14.725	13.9149	14.2105	0.295602	0.430748	0.365777	0.780317
LIPA1_HUMAN;LIPA2_HUMAN;LIPA3_HUMAN;LIPA4_HUMAN	11.9447	11.7371	12.8197	12.5365	12.1107	12.7306	12.1672	12.4593	0.292091	0.495021	0.305377	0.823056
AFF4_HUMAN	9.14606	9.62569	8.79496	9.13012	9.28249	10.0164	9.18891	9.47634	0.287436	0.47508	0.323233	0.811726
RFC2_HUMAN	10.5835	8.08624	9.93979	10.7037	8.60962	10.1498	9.53652	9.82107	0.284548	0.785583	0.104808	0.957642
SDPR_HUMAN	11.503	10.5498	8.14763	11.6213	11.1492	8.27792	10.0668	10.3495	0.282689	0.854449	0.0683136	0.961439
SOGA1_HUMAN	9.23535	10.5645	8.46529	9.46856	10.5832	9.0613	9.42173	9.70434	0.282612	0.731502	0.135784	0.941285
NPM_HUMAN	12.3743	11.7842	10.9443	12.4198	11.6965	11.8104	11.7009	11.9756	0.274672	0.600313	0.221622	0.874843
GDE_HUMAN	13.2341	13.0167	12.6943	13.0781	13.4982	13.1825	12.9817	13.2529	0.271281	0.252106	0.598416	0.599479
FR1OP_HUMAN	9.42106	8.77363	8.44292	9.50152	9.09412	8.85238	8.8792	9.14934	0.27014	0.482604	0.316409	0.817218
RBM25_HUMAN	11.6555	11.3385	10.4251	11.8568	10.8262	11.5368	11.1397	11.4066	0.266866	0.607642	0.216352	0.879789
SYLC_HUMAN	11.224	12.2155	10.4956	10.9956	11.8668	11.8517	11.3117	11.5714	0.259687	0.680695	0.167047	0.909558
PGBM_HUMAN	11.7631	11.7836	10.7	11.5138	11.9465	11.5518	11.4156	11.6707	0.255121	0.560529	0.251402	0.8474
TOR4A_HUMAN	10.5886	9.40885	7.35926	10.739	8.89319	8.48213	9.11891	9.37144	0.252529	0.840721	0.0753482	0.957642
HSP7C_HUMAN;HSP72_HUMAN	13.9553	14.5941	13.7535	14.0299	14.5339	14.4818	14.101	14.3485	0.24759	0.463017	0.334403	0.801734
DAB2P_HUMAN	9.82545	11.5773	9.6517	10.377	11.2452	10.1708	10.3515	10.5977	0.246185	0.747059	0.126645	0.951809
GNL3_HUMAN	12.0338	11.9968	9.78712	12.093	12.1369	10.3173	11.2726	11.5157	0.243143	0.812011	0.090438	0.957642
AFF1_HUMAN	8.01139	8.02021	6.90555	8.09677	7.65968	7.89642	7.64572	7.88429	0.238575	0.593469	0.226602	0.869655
MDC1_HUMAN	10.8741	11.7702	8.95246	10.9067	11.7203	9.68262	10.5322	10.7699	0.237614	0.828474	0.081721	0.957642
MYO1C_HUMAN	11.7543	12.9029	11.8071	11.8453	12.6031	12.7103	12.1548	12.3862	0.231447	0.645675	0.189986	0.892208
ZC3HF_HUMAN	10.6336	11.052	10.468	10.7364	11.1497	10.9313	10.7179	10.9391	0.221284	0.360205	0.443451	0.724028
SRP72_HUMAN	12.4225	12.8339	11.3464	12.3903	12.9013	11.9687	12.2009	12.4201	0.219187	0.698818	0.155636	0.917531
LAMA1_HUMAN	15.0746	15.019	13.3165	14.8029	15.166	14.0879	14.47	14.6856	0.215545	0.764149	0.116822	0.957642
TRI56_HUMAN	10.1659	10.0421	9.82068	10.5044	9.80309	10.3639	10.0096	10.2238	0.214215	0.435651	0.360861	0.780542
MYH10_HUMAN	10.7301	11.3447	0	11.2029	11.4788	0	7.35828	7.56055	0.20227	0.971271	0.0126595	0.997522
FLNB_HUMAN	9.31744	11.7621	9.9461	9.51394	11.3259	10.7829	10.3419	10.5409	0.198996	0.838271	0.0766154	0.957642
ANKH1_HUMAN	0	9.48577	8.70376	0	9.45851	9.32738	6.06318	6.26196	0.198788	0.965854	0.0150885	0.997522
ELYS_HUMAN	12.3692	11.8823	11.3598	12.7123	12.045	11.4437	11.8705	12.067	0.196517	0.697257	0.156607	0.917531
PYC_HUMAN	12.0567	12.7824	11.6916	12.0605	12.5511	12.5051	12.1769	12.3722	0.195273	0.623368	0.205255	0.883676
CE170_HUMAN;C170L_HUMAN	10.7446	11.2894	10.9894	10.8994	11.1682	11.5345	11.0078	11.2007	0.192908	0.471464	0.326551	0.81117
UBR4_HUMAN	8.17922	9.42269	7.77642	8.12737	9.29711	8.51296	8.45944	8.64581	0.186371	0.774562	0.110944	0.957642
RL11_HUMAN	13.7256	12.2825	11.6039	13.3861	12.5168	12.2607	12.5373	12.7212	0.183895	0.812524	0.0901638	0.957642
LAMB1_HUMAN	15.8632	15.8032	14.8977	15.6738	15.9062	15.5251	15.5214	15.7017	0.18036	0.631058	0.199931	0.887264
DNJB6_HUMAN;DNJB3_HUMAN	11.8161	10.9154	10.757	11.9847	10.3246	11.7185	11.1628	11.3426	0.179762	0.785751	0.104715	0.957642
TIF1B_HUMAN	11.4187	11.8757	10.1757	11.6177	11.4491	10.9423	11.1567	11.3364	0.179682	0.766982	0.115215	0.957642
MYO6_HUMAN	8.30432	9.74839	8.29648	7.97086	10.8407	8.07122	8.78306	8.96093	0.177864	0.87712	0.0569411	0.973607
RS20_HUMAN	11.4232	9.80854	9.40874	11.1577	9.44561	10.5685	10.2135	10.3906	0.177127	0.834941	0.0783442	0.957642
RS17_HUMAN	13.5597	12.2669	10.6274	13.169	12.1209	11.6721	12.1513	12.3207	0.169378	0.870785	0.0600892	0.973607
P66B_HUMAN	11.187	11.1864	9.60728	10.8625	11.1183	10.5005	10.6602	10.8271	0.166849	0.787701	0.103638	0.957642
CH60_HUMAN	10.3291	10.0557	9.0182	10.0503	10.3105	9.54142	9.80099	9.9674	0.166413	0.739686	0.130953	0.947091
RS3_HUMAN	15.1679	14.2636	13.7258	15.2778	14.0652	14.3094	14.3858	14.5508	0.165006	0.783317	0.106063	0.957642
PPIA_HUMAN	10.2325	10.056	8.47896	9.7945	9.61031	9.83538	9.58915	9.74673	0.157577	0.804725	0.0943525	0.957642
K1C17_HUMAN	10.8407	10.2951	10.6802	10.4238	9.87348	11.9817	10.6054	10.7597	0.154297	0.8326	0.0795635	0.957642
GEMI4_HUMAN	9.8773	10.5825	9.73158	9.84749	10.6825	10.1128	10.0638	10.2142	0.15044	0.6977	0.156332	0.917531
RS2_HUMAN	13.2951	12.107	11.7665	13.2351	12.0014	12.3811	12.3895	12.5392	0.149693	0.812781	0.0900267	0.957642
NUCB1_HUMAN	10.6629	10.6956	9.77781	10.7365	10.8137	10.0327	10.3787	10.5277	0.148901	0.722687	0.14105	0.936951
LAMC1_HUMAN;PF21B_HUMAN	15.9996	16.0818	15.4273	15.853	16.0154	16.0792	15.8362	15.9825	0.146289	0.558151	0.253249	0.8474
RL19_HUMAN	14.3443	11.556	11.905	14.0278	11.9712	12.24	12.6018	12.7463	0.144545	0.901346	0.0451082	0.983606
RGAP1_HUMAN	11.5689	11.5266	10.3598	11.742	11.5441	10.5975	11.1518	11.2946	0.142788	0.801379	0.096162	0.957642
RRBP1_HUMAN;NIN_HUMAN	16.5012	16.537	16.0002	16.7532	16.601	16.1123	16.3461	16.4888	0.142695	0.612128	0.213157	0.879789
RS14_HUMAN	13.6956	12.2934	12.352	13.4135	12.6307	12.7243	12.7803	12.9228	0.142504	0.80153	0.0960804	0.957642
ENOA_HUMAN;ENOB_HUMAN	11.3759	11.1415	10.2316	11.1691	10.9412	11.045	10.9163	11.0518	0.13544	0.737473	0.132254	0.946608
H2A1B_HUMAN;H2A1A_HUMAN	13.4368	13.0021	10.6656	13.0826	13.1147	11.3061	12.3682	12.5011	0.132951	0.905846	0.0429456	0.983606
SYDC_HUMAN	13.0239	13.5859	11.7572	12.6232	13.4372	12.7026	12.789	12.921	0.131987	0.840507	0.0754586	0.957642
KAP2_HUMAN	10.4612	10.8428	9.68017	10.5345	10.7982	10.0251	10.3281	10.4526	0.124482	0.779016	0.108454	0.957642
SPG7_HUMAN	10.0114	9.87754	9.05493	10.0826	9.93782	9.28645	9.64796	9.76895	0.120992	0.770453	0.113254	0.957642
RENT2_HUMAN	10.9494	11.9572	9.47871	11.33	11.3791	10.0053	10.7951	10.9048	0.109706	0.904516	0.0435837	0.983606
FGFR3_HUMAN	8.48478	9.10258	8.31699	8.17116	8.98371	9.07183	8.63478	8.74223	0.107448	0.788126	0.103404	0.957642
SYMC_HUMAN	12.2048	12.7702	11.3589	11.9659	12.2439	12.4331	12.1113	12.2143	0.103039	0.830091	0.0808743	0.957642
SYEP_HUMAN	14.5396	15.0582	13.9674	14.3141	14.6347	14.9085	14.5217	14.6191	0.0973592	0.803227	0.0951617	0.957642
K2C5_HUMAN	12.2539	12.6695	11.4394	12.4581	12.1038	12.0873	12.1209	12.2164	0.0954859	0.821648	0.0853144	0.957642
SYRC_HUMAN	13.527	14.1716	12.9769	13.2288	13.7131	14.0151	13.5585	13.6523	0.0938394	0.833491	0.079099	0.957642
KI67_HUMAN	14.8195	14.8439	13.7625	14.9021	14.6494	14.1244	14.4753	14.5586	0.083331	0.855233	0.0679155	0.961439
DDX20_HUMAN	11.6131	12.0197	10.1107	11.3394	11.8395	10.8088	11.2478	11.3292	0.0813744	0.908663	0.0415972	0.983606
NUMA1_HUMAN;VAMP5_HUMAN	14.2147	14.4201	11.9362	14.2565	14.1964	12.3552	13.5237	13.6027	0.0790114	0.941686	0.0260941	0.997522
SENP3_HUMAN	9.73448	9.94923	8.67787	9.78583	9.78661	9.01379	9.45386	9.52874	0.0748815	0.882237	0.0544148	0.974208
DMAP1_HUMAN	8.70026	9.79714	7.40128	9.13593	9.4494	7.51457	8.63289	8.69997	0.0670733	0.945208	0.0244724	0.997522
SYQ_HUMAN	13.0083	13.664	12.1198	12.6546	13.1272	13.2096	12.9307	12.9971	0.06644	0.899918	0.0457969	0.983606
PR40A_HUMAN	11.8174	12.5119	10.3289	11.4853	11.6468	11.7226	11.5527	11.6182	0.0655136	0.928473	0.0322306	0.993967
ACTB_HUMAN;ACTC_HUMAN;ACTA_HUMAN;POTEE_HUMAN;POTEI_HUMAN;POTEJ_HUMAN;ACTBL_HUMAN;ACTBM_HUMAN	14.0956	14.127	13.0869	13.9805	13.8056	13.7091	13.7698	13.8317	0.0618893	0.874762	0.05811	0.973607
SMCA2_HUMAN	9.88159	10.0734	7.05392	10.1024	9.21593	7.87343	9.00296	9.06393	0.0609713	0.961345	0.0171208	0.997522
SYIC_HUMAN	13.4617	14.4408	12.983	13.1312	13.8528	14.0753	13.6285	13.6864	0.0579333	0.916624	0.0378088	0.985371
DESP_HUMAN	9.76329	10.8423	9.19174	9.92644	10.6093	9.42732	9.93243	9.98767	0.0552425	0.930713	0.0311841	0.994302
SF3B2_HUMAN	12.2686	14.0682	10.6611	12.4848	13.3755	11.3014	12.3326	12.3872	0.0545732	0.964961	0.0154902	0.997522
ATPA_HUMAN	10.0531	10.1501	9.42423	9.79837	10.4398	9.55029	9.8758	9.92947	0.0536732	0.885472	0.052825	0.974208
P66A_HUMAN	12.5932	12.4299	11.3907	12.2694	12.1302	12.1642	12.1379	12.1879	0.0500037	0.906827	0.0424755	0.983606
TBB2A_HUMAN	0	8.19488	0	0	8.32094	0	2.73163	2.77365	0.0420209	0.991905	0.00353005	0.997522
PGAM5_HUMAN	11.2514	9.22383	9.65668	11.1954	9.08526	9.96616	10.044	10.0823	0.0383166	0.966929	0.0146053	0.997522
RBBP7_HUMAN;RBBP4_HUMAN	12.1308	11.984	10.5747	12.1787	11.7804	10.7989	11.5632	11.586	0.0228057	0.973487	0.0116699	0.997522
RS4X_HUMAN;RS4Y1_HUMAN;RS4Y2_HUMAN	14.3998	12.5529	12.1209	14.3119	12.5669	12.2609	13.0246	13.0466	0.0220245	0.982564	0.00763916	0.997522
SQSTM_HUMAN	11.5358	12.6398	10.64	11.5358	11.7333	11.5959	11.6052	11.6217	0.0164637	0.97993	0.00880493	0.997522
ATPG_HUMAN	10.5516	10.1935	8.78558	10.919	9.59809	9.06216	9.84357	9.85976	0.0161833	0.984266	0.00688731	0.997522
K2C6A_HUMAN	9.87605	11.2078	8.62798	9.9835	9.99942	9.77554	9.90394	9.91949	0.0155459	0.985281	0.00643971	0.997522
K22E_HUMAN;K2C71_HUMAN	13.9504	14.4614	13.0803	14.1794	13.9715	13.3642	13.8307	13.8384	0.00770236	0.987906	0.00528433	0.997522
RS23_HUMAN	12.5035	10.8706	9.7633	11.3694	11.2881	10.4922	11.0458	11.0499	0.00411047	0.996476	0.00153316	0.997522
RL32_HUMAN	12.8829	10.0775	10.9707	11.8632	10.8536	11.2232	11.3104	11.3134	0.00300803	0.997522	0.00107743	0.997522
STAU1_HUMAN	9.55949	9.5226	8.05625	9.82485	9.29364	8.00779	9.04611	9.04209	-0.00402142	0.995882	0.00179196	0.997522
RS25_HUMAN	13.593	12.0876	11.8214	13.1458	12.3045	12.0311	12.5007	12.4938	-0.00684975	0.992143	0.00342582	0.997522
RL7_HUMAN	11.6794	9.15515	8.63423	11.4607	8.68918	9.28765	9.82292	9.81252	-0.0103989	0.993826	0.00268977	0.997522
ANXA2_HUMAN;AXA2L_HUMAN	10.4564	8.39531	8.7806	10.4311	8.10506	9.05946	9.21078	9.19854	-0.0122406	0.99008	0.00432962	0.997522
IQGA1_HUMAN;IQGA2_HUMAN	14.3099	15.5903	14.1594	14.2278	14.9419	14.8404	14.6865	14.67	-0.016526	0.976046	0.0105298	0.997522
HNRPM_HUMAN	12.5768	13.2921	13.0265	12.4893	13.1077	13.2465	12.9651	12.9478	-0.0173144	0.958524	0.0183972	0.997522
HNRPU_HUMAN	11.9905	12.9134	10.9829	11.8278	12.2307	11.7583	11.9623	11.9389	-0.0233826	0.970931	0.0128117	0.997522
RS11_HUMAN	14.0813	11.8804	10.2547	13.4785	11.9769	10.6862	12.0721	12.0472	-0.0249422	0.986437	0.00593065	0.997522
RS6_HUMAN	14.0172	11.3396	11.9144	13.924	11.178	12.0814	12.4238	12.3945	-0.0292956	0.980844	0.00840021	0.997522
RL29_HUMAN	14.1182	12.0709	12.8595	13.6581	12.2175	13.0586	13.0162	12.978	-0.0381315	0.961016	0.0172693	0.997522
K1C14_HUMAN	11.4528	12.4091	11.1038	11.2942	11.5095	12.0475	11.6552	11.6171	-0.0381624	0.937444	0.0280548	0.997363
RL23_HUMAN	12.6198	10.4357	10.1863	11.7842	11.0831	10.2557	11.0806	11.041	-0.0395739	0.96719	0.0144884	0.997522
DSG1_HUMAN	10.5035	9.57332	6.7125	10.5256	8.89155	7.23534	8.92979	8.88416	-0.0456244	0.976998	0.0101063	0.997522
RL13_HUMAN	14.0261	12.1605	12.8116	13.8317	12.3682	12.6096	12.9994	12.9365	-0.0629083	0.933793	0.0297495	0.995531
RIF1_HUMAN	12.0713	12.216	11.2992	12.0342	12.1489	11.1997	11.8622	11.7943	-0.0678872	0.877379	0.0568129	0.973607
TRY1_HUMAN	10.9134	11.1941	10.9035	11.1305	10.8903	10.7798	11.0037	10.9335	-0.0701564	0.64434	0.190885	0.892208
H12_HUMAN	11.121	13.3955	7.64058	11.1021	12.7961	8.04781	10.719	10.6487	-0.0703664	0.975791	0.0106434	0.997522
KIF2B_HUMAN	0	8.56232	0	0	8.32567	0	2.85411	2.77522	-0.0788846	0.98514	0.00650196	0.997522
PCM1_HUMAN	10.691	11.9393	10.8928	10.5769	11.4833	11.1773	11.1743	11.0791	-0.0952006	0.850446	0.0703534	0.961105
G3P_HUMAN	11.919	12.5096	11.663	12.0579	11.476	12.2715	12.0305	11.9352	-0.0953791	0.796177	0.0989906	0.957642
K1C18_HUMAN	10.279	10.6537	8.93578	9.95513	10.2678	9.35918	9.95615	9.86072	-0.0954335	0.880992	0.0550282	0.974208
RS9_HUMAN	13.2094	10.8541	10.4242	12.1949	11.3563	10.596	11.4959	11.3824	-0.113495	0.915098	0.0385322	0.985371
KPYM_HUMAN	11.072	11.0189	10.4344	10.8091	10.5108	10.8297	10.8418	10.7165	-0.125259	0.622636	0.205765	0.883676
LDHA_HUMAN	11.3083	11.0135	9.78055	11.0425	10.9708	9.70607	10.7008	10.5731	-0.127711	0.851211	0.0699626	0.961105
RL3_HUMAN;RL3L_HUMAN	13.1098	13.1628	12.2826	12.979	12.3823	12.7964	12.8517	12.7192	-0.132507	0.716575	0.144739	0.933719
RS18_HUMAN	14.7125	13.2027	13.0057	14.004	13.2954	13.2222	13.6403	13.5072	-0.133127	0.837906	0.0768046	0.957642
RS16_HUMAN	14.4199	13.0425	12.5491	13.5891	13.1768	12.8388	13.3372	13.2016	-0.135627	0.837912	0.0768015	0.957642
RL4_HUMAN	12.0746	11.8635	11.1113	11.7844	11.4246	11.4296	11.6831	11.5462	-0.136931	0.697337	0.156557	0.917531
K2C6B_HUMAN	8.73615	9.39275	7.27246	8.87186	8.33729	7.75393	8.46712	8.32103	-0.146092	0.849127	0.0710272	0.961105
MRRP1_HUMAN	11.004	10.3025	8.99273	11.1734	9.54443	9.08874	10.0997	9.93552	-0.164206	0.858684	0.0661667	0.963219
RS7_HUMAN	12.1509	10.5533	10.54	11.5269	10.3849	10.824	11.0814	10.9119	-0.169469	0.803609	0.0949553	0.957642
RL9_HUMAN	13.0891	11.7618	11.9619	12.7581	11.3075	12.2199	12.2709	12.0952	-0.175754	0.781172	0.107253	0.957642
K1C9_HUMAN	15.4156	15.8038	14.6664	15.3259	15.2615	14.7515	15.2952	15.113	-0.182263	0.663442	0.178197	0.899219
RL23A_HUMAN	14.0369	12.2899	12.297	13.4571	12.0296	12.5843	12.8746	12.6903	-0.184279	0.810432	0.0912835	0.957642
F207A_HUMAN	10.6782	8.36904	7.99012	10.7871	7.31218	8.31627	9.01244	8.80517	-0.207269	0.884091	0.0535028	0.974208
RBM14_HUMAN	11.1786	11.2163	13.8588	11.6399	11.9224	12.0681	12.0846	11.8768	-0.20776	0.837466	0.0770328	0.957642
SPS2L_HUMAN	11.0166	10.9089	9.50594	11.0565	10.9623	8.77558	10.4771	10.2648	-0.212312	0.824946	0.0835746	0.957642
RINI_HUMAN	8.13329	9.01351	6.80876	8.05044	9.46026	5.8025	7.98519	7.77107	-0.214118	0.873321	0.058826	0.973607
RS3A_HUMAN	14.8148	13.449	13.3643	14.8395	12.8803	13.2657	13.876	13.6618	-0.214209	0.793205	0.100615	0.957642
K1C10_HUMAN;K1C28_HUMAN;K1C12_HUMAN;K1C24_HUMAN;K1C25_HUMAN;K1C26_HUMAN;K1H1_HUMAN	14.6059	15.3655	14.3789	14.8447	14.6441	14.1916	14.7834	14.5601	-0.223271	0.569259	0.24469	0.851414
RL35_HUMAN	13.1292	11.7732	10.809	12.3266	11.5584	11.1166	11.9038	11.6672	-0.236593	0.775835	0.110231	0.957642
H10_HUMAN	12.5183	8.21454	9.58538	12.3143	8.04615	9.24756	10.1061	9.86935	-0.236726	0.901508	0.0450305	0.983606
PLAK_HUMAN	8.41927	9.78211	7.43313	8.63152	8.4907	7.79904	8.54484	8.30708	-0.237755	0.768809	0.114182	0.957642
RS30_HUMAN	11.6919	11.306	10.4254	11.4208	10.7618	10.5242	11.1411	10.9023	-0.238786	0.634366	0.19766	0.889491
RS24_HUMAN	13.5891	11.8529	11.1572	12.8161	11.7677	11.2933	12.1998	11.959	-0.24074	0.794024	0.100166	0.957642
AHNK_HUMAN	13.0061	16.3964	13.6205	12.8814	15.1069	14.2804	14.341	14.0896	-0.251427	0.849667	0.0707511	0.961105
K2C1_HUMAN;K2C80_HUMAN	15.8019	16.6995	15.0051	15.8559	15.8367	14.9799	15.8355	15.5575	-0.278016	0.655909	0.183156	0.893005
MCCA_HUMAN	13.5505	13.9415	12.4966	12.9817	13.3458	12.7766	13.3295	13.0347	-0.294844	0.575753	0.239763	0.855951
ACACA_HUMAN;ACACB_HUMAN	13.7241	14.4932	13.4059	13.1368	13.8842	13.6907	13.8744	13.5706	-0.30382	0.487377	0.312135	0.817218
RS13_HUMAN	13.2682	11.0833	9.59894	12.2041	10.8998	9.89252	11.3168	10.9988	-0.318007	0.815148	0.0887634	0.957642
RL27A_HUMAN	13.5513	11.6368	11.8306	12.8022	11.749	11.4998	12.3396	12.017	-0.32253	0.683931	0.164988	0.909558
H3C_HUMAN	10.9569	9.15672	9.57839	10.0241	9.4295	9.10025	9.89733	9.51795	-0.379386	0.577269	0.238622	0.855951
H4_HUMAN	12.0181	9.19252	7.03451	10.8485	8.89806	7.31302	9.41503	9.01986	-0.395169	0.835265	0.0781756	0.957642
AIMP1_HUMAN	13.152	12.8542	12.4596	12.9277	11.1073	13.1985	12.8219	12.4112	-0.410766	0.601878	0.220491	0.874843
RL21_HUMAN	13.8538	11.4146	10.4653	13.0171	11.014	10.4038	11.9112	11.4783	-0.432884	0.75338	0.122986	0.955145
RL24_HUMAN	14.1401	12.3348	11.7144	13.3847	11.6873	11.6503	12.7298	12.2408	-0.489	0.626676	0.202957	0.885931
RS26_HUMAN;RS26L_HUMAN	12.3334	11.0843	10.1002	11.2902	10.9976	9.67576	11.1726	10.6545	-0.518109	0.561649	0.250535	0.8474
ALBU_HUMAN	12.2848	12.2416	12.2411	11.8913	12.0627	11.0739	12.2559	11.676	-0.579873	0.197475	0.704487	0.533494
RS8_HUMAN	13.4435	11.4063	10.0562	12.7231	10.7418	9.39225	11.6353	10.9524	-0.682956	0.646678	0.189312	0.892208
AIMP2_HUMAN	11.9813	11.9293	11.265	11.3578	9.72533	11.8311	11.7252	10.9714	-0.75377	0.361307	0.442123	0.724028
RL28_HUMAN	13.0491	11.2264	11.4953	11.8414	10.2962	11.3649	11.9236	11.1675	-0.756146	0.360705	0.442848	0.724028
SMN_HUMAN	11.2986	8.25318	10.6666	11.2608	0	10.9662	10.0728	7.40902	-2.66377	0.550659	0.259118	0.844254
