# Supplementary material for: Functional classification of DDOST variants of uncertain clinical significance in congenital disorders of glycosylation
Source: Sci Rep. 2023 Oct 17;13:17648. doi: 10.1038/s41598-023-42178-y (PMC10582084; doi:10.1038/s41598-023-42178-y)
Supplement: Supplementary file 4 — Supplementary Table 2. [file 41598_2023_42178_MOESM4_ESM.xlsx]

## Sheet: clinvar_result_and_reports
Supplementary Table 2 - Publicly available DDOST-CDG variants
List of all DDOST-CDG variants reported in the ClinVar database and in scientific papers.
Name	Gene(s)	Protein change	Condition(s)	Clinical significance (Last reviewed) provided in ClinVar	Publication (PMID)	Review status	Accession	GRCh37Chromosome	GRCh37Location	GRCh38Chromosome	GRCh38Location	VariationID	AlleleID(s)	dbSNP ID	Canonical SPDI
NM_005216.5(DDOST):c.776C>T (p.Ala259Val)	DDOST	A276V, A259V	not provided|Congenital disorder of glycosylation type Ir	Benign/Likely benign(Last reviewed: Dec 2, 2021)	na	criteria provided, multiple submitters, no conflicts	VCV000295135	1	20980734	1	20654241	295135	279915	rs138061134	NC_000001.11:20654240:G:A
NM_005216.5(DDOST):c.733G>A (p.Asp245Asn)	DDOST	D245N	Congenital disorder of glycosylation type Ir	Uncertain significance(Last reviewed: Sep 1, 2021)	na	criteria provided, single submitter	VCV001063745	1	20980777	1	20654284	1063745	1039741		NC_000001.11:20654283:C:T
NM_005216.5(DDOST):c.1096G>A (p.Asp366Asn)	DDOST	D366N	Congenital disorder of glycosylation type Ir	Uncertain significance(Last reviewed: Nov 19, 2021)	na	criteria provided, single submitter	VCV001398039	1	20979188	1	20652695	1398039	279991	rs886045864	NC_000001.11:20652694:C:T
NM_005216.5(DDOST):c.154G>A (p.Asp52Asn)	DDOST	D52N	Congenital disorder of glycosylation type Ir	Uncertain significance(Last reviewed: Oct 14, 2021)	na	criteria provided, single submitter	VCV001493215	1	20987690	1	20661197	1493215	1355414		NC_000001.11:20661196:C:T
NM_005216.5(DDOST):c.188A>C (p.Asp63Ala)	DDOST	D63A	Congenital disorder of glycosylation type Ir	Uncertain significance(Last reviewed: Aug 31, 2021)	na	criteria provided, single submitter	VCV001410490	1	20987451	1	20660958	1410490	1513797		NC_000001.11:20660957:T:G
NM_005216.5(DDOST):c.851AGG[2] (p.Glu286del)	DDOST	E286del	Congenital disorder of glycosylation type Ir	Uncertain significance(Last reviewed: Aug 24, 2021)	na	criteria provided, single submitter	VCV001413206	1	20980203 - 20980205	1	20653710 - 20653712	1413206	1461248		NC_000001.11:20653709:CCTCCTCCT:CCTCCT
NM_005216.5(DDOST):c.167A>G (p.Glu56Gly)	DDOST	E56G	Congenital disorder of glycosylation type Ir	Uncertain significance(Last reviewed: Sep 29, 2021)	na	criteria provided, single submitter	VCV001480156	1	20987472	1	20660979	1480156	1364826		NC_000001.11:20660978:T:C
NM_005216.5(DDOST):c.619T>G (p.Phe207Val)	DDOST	F207V	Congenital disorder of glycosylation type Ir	Uncertain significance(Last reviewed: Sep 1, 2021)	na	criteria provided, single submitter	VCV001058001	1	20981133	1	20654640	1058001	1039742		NC_000001.11:20654639:A:C
NM_005216.5(DDOST):c.752T>C (p.Phe251Ser)	DDOST	F251S	Congenital disorder of glycosylation type Ir	Uncertain significance(Last reviewed: Oct 13, 2021)	na	criteria provided, single submitter	VCV001479323	1	20980758	1	20654265	1479323	1439046		NC_000001.11:20654264:A:G
NM_005216.5(DDOST):c.751TTC[1] (p.Phe252del)	DDOST	F252del	Congenital disorder of glycosylation type Ir	Uncertain significance(Last reviewed: Nov 18, 2021)	na	criteria provided, single submitter	VCV001507911	1	20980754 - 20980756	1	20654261 - 20654263	1507911	1352370		NC_000001.11:20654260:GAAGAAG:GAAG
NM_005216.5(DDOST):c.1274T>A (p.Phe425Tyr)	DDOST	F442Y, F425Y	Congenital disorder of glycosylation type Ir	not provided	na	no assertion provided	VCV000585026	1	20978918	1	20652425	585026	576081	rs374032054	NC_000001.11:20652424:A:T
NM_005216.5(DDOST):c.550G>A (p.Gly184Arg)	DDOST	G184R	not provided	Uncertain significance(Last reviewed: Mar 10, 2017)	na	criteria provided, single submitter	VCV000445345	1	20981934	1	20655441	445345	438617	rs1166312788	NC_000001.11:20655440:C:T
NM_005216.5(DDOST):c.599G>A (p.Gly200Asp)	DDOST	G200D	not provided	Pathogenic(Last reviewed: May 14, 2014)	Jones et al. 2012 (22305527)	criteria provided, single submitter	VCV000030246	1	20981153	1	20654660	30246	39202	rs387906831	NC_000001.11:20654659:C:T
NM_005216.5(DDOST):c.427C>G (p.His143Asp)	DDOST	H143D	Congenital disorder of glycosylation type Ir	Uncertain significance(Last reviewed: Aug 10, 2021)	na	criteria provided, single submitter	VCV001441109	1	20982198	1	20655705	1441109	1362256		NC_000001.11:20655704:G:C
NM_005216.5(DDOST):c.1151A>G (p.His384Arg)	DDOST	H384R	Congenital disorder of glycosylation type Ir	Uncertain significance(Last reviewed: Sep 24, 2022)	na	criteria provided, single submitter	VCV001717499	1	20979133	1	20652640	1717499	1774124		NC_000001.11:20652639:T:C
NM_005216.5(DDOST):c.1214_1235del (p.Ile405fs)	DDOST	I422fs, I405fs	not provided	Pathogenic(Last reviewed: May 14, 2014)	Jones et al. 2012 (22305527)	criteria provided, single submitter	VCV000030245	1	20978957 - 20978978	1	20652464 - 20652485	30245	39201	rs587776874	NC_000001.11:20652463:TAGTAGGGGTAGGCCGAGGGGAT:T
NM_005216.5(DDOST):c.1053GAA[2] (p.Lys354del)	DDOST	K354del	Congenital disorder of glycosylation type Ir	Uncertain significance(Last reviewed: Aug 24, 2021)	na	criteria provided, single submitter	VCV001445368	1	20979346 - 20979348	1	20652853 - 20652855	1445368	1397694		NC_000001.11:20652852:TTCTTCTTC:TTCTTC
NM_005216.5(DDOST):c.109C>T (p.Leu37Phe)	DDOST	L37F	Congenital disorder of glycosylation type Ir	Uncertain significance(Last reviewed: Nov 1, 2021)	na	criteria provided, single submitter	VCV001421823	1	20987735	1	20661242	1421823	1337438		NC_000001.11:20661241:G:A
NM_005216.5(DDOST):c.573C>A (p.Asn191Lys)	DDOST	N191K	Congenital disorder of glycosylation type Ir	Uncertain significance(Last reviewed: Apr 18, 2018)	na	criteria provided, single submitter	VCV001031522	1	20981179	1	20654686	1031522	1019274	rs1038330038	NC_000001.11:20654685:G:T
NM_005216.5(DDOST):c.917A>G (p.Asn306Ser)	DDOST	N306S	Congenital disorder of glycosylation type Ir	Uncertain significance(Last reviewed: Sep 17, 2021)	na	criteria provided, single submitter	VCV001382384	1	20980145	1	20653652	1382384	1434813		NC_000001.11:20653651:T:C
NM_005216.5(DDOST):c.236A>G (p.Asn79Ser)	DDOST	N79S	Congenital disorder of glycosylation type Ir|not provided	Uncertain significance(Last reviewed: Aug 31, 2021)	na	criteria provided, multiple submitters, no conflicts	VCV001418877	1	20987403	1	20660910	1418877	1390437		NC_000001.11:20660909:T:C
NM_005216.5(DDOST):c.782C>T (p.Pro261Leu)	DDOST	P261L	Congenital disorder of glycosylation type Ir	Uncertain significance(Last reviewed: Dec 2, 2021)	na	criteria provided, single submitter	VCV001414963	1	20980728	1	20654235	1414963	1474577		NC_000001.11:20654234:G:A
NM_005216.5(DDOST):c.645G>C (p.Gln215His)	DDOST	Q232H, Q215H	Congenital disorder of glycosylation type Ir	Likely pathogenic(Last reviewed: May 3, 2020)	na	criteria provided, single submitter	VCV000522968	1	20981107	1	20654614	522968	513502	rs867045420	NC_000001.11:20654613:C:G
NM_005216.5(DDOST):c.709C>T (p.Arg237Cys)	DDOST	R237C	Congenital disorder of glycosylation type Ir	Uncertain significance(Last reviewed: Nov 27, 2021)	na	criteria provided, single submitter	VCV001397292	1	20980801	1	20654308	1397292	1437859		NC_000001.11:20654307:G:A
NM_005216.5(DDOST):c.710G>A (p.Arg237His)	DDOST	R237H	Congenital disorder of glycosylation type Ir	Uncertain significance(Last reviewed: Aug 20, 2021)	na	criteria provided, multiple submitters, no conflicts	VCV001002236	1	20980800	1	20654307	1002236	987173	rs774094300	NC_000001.11:20654306:C:T
NM_005216.5(DDOST):c.869G>T (p.Arg290Leu)	DDOST	R290L	Congenital disorder of glycosylation type Ir	Uncertain significance(Last reviewed: Aug 28, 2021)	na	criteria provided, single submitter	VCV001440690	1	20980193	1	20653700	1440690	1461973		NC_000001.11:20653699:C:A
NM_005216.5(DDOST):c.893G>A (p.Arg298Gln)	DDOST	R315Q, R298Q	not specified|Congenital disorder of glycosylation type Ir	Benign(Last reviewed: Dec 2, 2021)	na	criteria provided, multiple submitters, no conflicts	VCV000295113	1	20980169	1	20653676	295113	279897	rs117925699	NC_000001.11:20653675:C:T
NM_005216.5(DDOST):c.1136G>A (p.Arg379Gln)	DDOST	R379Q	Congenital disorder of glycosylation type Ir	Uncertain significance(Last reviewed: Sep 2, 2021)	Pi et al. 2021 (34462534)	criteria provided, single submitter	VCV000295076	1	20979148	1	20652655	295076	278694	rs74526704	NC_000001.11:20652654:C:T
NM_005216.5(DDOST):c.119G>A (p.Arg40Gln)	DDOST	R40Q	Congenital disorder of glycosylation type Ir	Uncertain significance(Last reviewed: Nov 5, 2021)	na	criteria provided, single submitter	VCV001522835	1	20987725	1	20661232	1522835	1460028		NC_000001.11:20661231:C:T
NM_005216.5(DDOST):c.142C>T (p.Arg48Trp)	DDOST	R48W	Congenital disorder of glycosylation type Ir	Uncertain significance(Last reviewed: Oct 25, 2021)	na	criteria provided, single submitter	VCV001056150	1	20987702	1	20661209	1056150	1039743		NC_000001.11:20661208:G:A
NM_005216.5(DDOST):c.728C>T (p.Ser243Phe)	DDOST	S243F	Congenital disorder of glycosylation type Ir	Uncertain significance(Last reviewed: Sep 2, 2021)	na	criteria provided, single submitter	VCV000864597	1	20980782	1	20654289	864597	823274	rs2053339801	NC_000001.11:20654288:G:A
NM_005216.5(DDOST):c.10A>G (p.Ser4Gly)	DDOST	S4G	Congenital disorder of glycosylation type Ir	Uncertain significance(Last reviewed: Sep 1, 2021)	na	criteria provided, single submitter	VCV001449294	1	20987834	1	20661341	1449294	1416350		NC_000001.11:20661340:T:C
NM_005216.5(DDOST):c.502A>G (p.Thr168Ala)	DDOST	T168A	Congenital disorder of glycosylation type Ir	Uncertain significance(Last reviewed: Sep 1, 2021)	na	criteria provided, single submitter	VCV001373128	1	20981982	1	20655489	1373128	1452846		NC_000001.11:20655488:T:C
NM_005216.5(DDOST):c.596C>T (p.Thr199Met)	DDOST	T216M, T199M	Congenital disorder of glycosylation type Ir	Uncertain significance(Last reviewed: Nov 25, 2021)	na	criteria provided, single submitter	VCV000577586	1	20981156	1	20654663	577586	556770	rs142593688	NC_000001.11:20654662:G:A
NM_005216.5(DDOST):c.1196C>T (p.Thr399Met)	DDOST	T399M	Congenital disorder of glycosylation type Ir	Uncertain significance(Last reviewed: Sep 17, 2021)	na	criteria provided, single submitter	VCV001389493	1	20978996	1	20652503	1389493	1376973		NC_000001.11:20652502:G:A
NM_005216.5(DDOST):c.1148C>T (p.Thr383Ile)	DDOST	T400I, T383I	Congenital disorder of glycosylation type Ir|not provided	Conflicting interpretations of pathogenicity(Last reviewed: Dec 8, 2021)	na	criteria provided, conflicting interpretations	VCV000166992	1	20979136	1	20652643	166992	176926	rs145940009	NC_000001.11:20652642:G:A
NM_005216.5(DDOST):c.509T>C (p.Val170Ala)	DDOST	V170A	Congenital disorder of glycosylation type Ir	Uncertain significance(Last reviewed: Aug 17, 2021)	na	criteria provided, single submitter	VCV001367117	1	20981975	1	20655482	1367117	1404839		NC_000001.11:20655481:A:G
NM_005216.5(DDOST):c.508G>A (p.Val170Ile)	DDOST	V187I, V170I	not provided|Congenital disorder of glycosylation type Ir	Uncertain significance(Last reviewed: Aug 31, 2021)	na	criteria provided, multiple submitters, no conflicts	VCV000295146	1	20981976	1	20655483	295146	278702	rs111334879	NC_000001.11:20655482:C:T
NM_005216.5(DDOST):c.712G>A (p.Val238Ile)	DDOST	V238I	Congenital disorder of glycosylation type Ir	Uncertain significance(Last reviewed: Aug 24, 2021)	na	criteria provided, single submitter	VCV001349560	1	20980798	1	20654305	1349560	1394323		NC_000001.11:20654304:C:T
NM_005216.5(DDOST):c.955G>A (p.Val319Met)	DDOST	V319M	Congenital disorder of glycosylation type Ir	Uncertain significance(Last reviewed: Nov 10, 2021)	na	criteria provided, single submitter	VCV000948627	1	20979452	1	20652959	948627	921815	rs921210147	NC_000001.11:20652958:C:T
NM_005216.5(DDOST):c.815A>G (p.Tyr272Cys)	DDOST	Y272C	Congenital disorder of glycosylation type Ir|not provided	Uncertain significance(Last reviewed: Aug 27, 2021)	na	criteria provided, multiple submitters, no conflicts	VCV000198816	1	20980247	1	20653754	198816	195976	rs369105590	NC_000001.11:20653753:T:C
NM_005216.5(DDOST):c.610T>C (p.Ser206Pro)	DDOST	S206P	Congenital disorder of glycosylation type Ir	Not reported in ClinVar database	Elsharkawi et al. 2022 (36214423)	na	na	1	20981136	1	20654643	na	na	na	na
NM_005216.5(DDOST):c.1091dupT (p.Leu364Phefs*11)	DDOST	L364Ffs*11	Congenital disorder of glycosylation type Ir	Not reported in ClinVar database	Elsharkawi et al. 2022 (36214423)	na	na	1	20979193	1	20652700	na	na	na	na
