# Supplementary material for: Functional classification of DDOST variants of uncertain clinical significance in congenital disorders of glycosylation
Source: Sci Rep. 2023 Oct 17;13:17648. doi: 10.1038/s41598-023-42178-y (PMC10582084; doi:10.1038/s41598-023-42178-y)
Supplement: Supplementary file 5 — Supplementary Table 3. [file 41598_2023_42178_MOESM5_ESM.xlsx]

## Sheet: OST_complex_clinvar_result
Supplementary Table 3 - Variants of OST complex members in CDG patients
List of all OST complex variants identified in CDG patients as reported in the ClinVar database.
Name	Gene(s)	Protein change	Condition(s)	Clinical significance (Last reviewed)	Review status	Accession	GRCh37Chromosome	GRCh37Location	GRCh38Chromosome	GRCh38Location	VariationID	AlleleID(s)	dbSNP ID	Canonical SPDI
NM_001367916.1(MAGT1):c.972A>C (p.Lys324Asn)	MAGT1	K356N, K324N	Congenital disorder of glycosylation	Pathogenic(Last reviewed: Jul 1, 2018)	criteria provided, single submitter	VCV000625836	X	77086322	X	77830825	625836	614140	rs373260156	NC_000023.11:77830824:T:G
NM_001367916.1(MAGT1):c.-3A>G	MAGT1	N32D	X-linked immunodeficiency with magnesium defect, Epstein-Barr virus infection and neoplasia|Congenital disorder of glycosylation, type ICC	Conflicting interpretations of pathogenicity(Last reviewed: Jun 14, 2021)	criteria provided, conflicting interpretations	VCV000996948	X	77150910	X	77895413	996948	984717	rs781882781	NC_000023.11:77895412:T:C
NM_001367916.1(MAGT1):c.895C>T (p.Arg299Ter)	MAGT1	R331*, R299*	X-linked immunodeficiency with magnesium defect, Epstein-Barr virus infection and neoplasia|Congenital disorder of glycosylation	Pathogenic(Last reviewed: Oct 14, 2021)	criteria provided, multiple submitters, no conflicts	VCV000625837	X	77096749	X	77841252	625837	614141	rs1569547876	NC_000023.11:77841251:G:A
NM_002951.5(RPN2):c.479C>T (p.Ala160Val)	RPN2	A128V, A160V	Congenital disorder of glycosylation	Uncertain significance(Last reviewed: Sep 18, 2021)	criteria provided, single submitter	VCV001026317	20	35827628	20	37199225	1026317	1014125	rs372064976	NC_000020.11:37199224:C:T
NM_002951.5(RPN2):c.64G>A (p.Ala22Thr)	RPN2	A22T	Congenital disorder of glycosylation	Uncertain significance(Last reviewed: Sep 2, 2021)	criteria provided, single submitter	VCV001401248	20	35812633	20	37184230	1401248	1379235		NC_000020.11:37184229:G:A
NM_002951.5(RPN2):c.1693G>C (p.Ala565Pro)	RPN2	A565P, A533P, A408P, A581P	Congenital disorder of glycosylation	Uncertain significance(Last reviewed: Aug 31, 2021)	criteria provided, single submitter	VCV000574078	20	35862438	20	37234035	574078	571212	rs1221047768	NC_000020.11:37234034:G:C
NM_002951.5(RPN2):c.188C>T (p.Ala63Val)	RPN2	A63V	Congenital disorder of glycosylation	Likely benign(Last reviewed: Nov 23, 2021)	criteria provided, single submitter	VCV000572778	20	35812757	20	37184354	572778	573495	rs144538512	NC_000020.11:37184353:C:T
NM_002951.5(RPN2):c.286G>C (p.Ala96Pro)	RPN2	A96P	Congenital disorder of glycosylation	Uncertain significance(Last reviewed: Jan 23, 2019)	criteria provided, single submitter	VCV000834410	20	35826878	20	37198475	834410	848381	rs755624455	NC_000020.11:37198474:G:C
NM_002951.5(RPN2):c.841G>A (p.Asp281Asn)	RPN2	D124N, D249N, D281N, D297N	not provided|Congenital disorder of glycosylation	Benign/Likely benign(Last reviewed: Dec 8, 2021)	criteria provided, multiple submitters, no conflicts	VCV001170271	20	35835826	20	37207423	1170271	1158860		NC_000020.11:37207422:G:A
NM_002951.5(RPN2):c.1057G>A (p.Glu353Lys)	RPN2	E369K, E196K, E321K, E353K	Congenital disorder of glycosylation	Uncertain significance(Last reviewed: Nov 30, 2021)	criteria provided, single submitter	VCV001450814	20	35842233	20	37213830	1450814	1351335		NC_000020.11:37213829:G:A
NM_002951.5(RPN2):c.1594G>A (p.Glu532Lys)	RPN2	E375K, E500K, E532K, E548K	Congenital disorder of glycosylation	Likely benign(Last reviewed: Nov 10, 2020)	criteria provided, single submitter	VCV001653521	20	35860711	20	37232308	1653521	1548094		NC_000020.11:37232307:G:A
NM_002951.5(RPN2):c.1121G>A (p.Gly374Asp)	RPN2	G217D, G342D, G374D, G390D	not provided|Congenital disorder of glycosylation	Benign/Likely benign(Last reviewed: Nov 25, 2021)	criteria provided, multiple submitters, no conflicts	VCV001101005	20	35852309	20	37223906	1101005	1107036		NC_000020.11:37223905:G:A
NM_002951.5(RPN2):c.1316A>G (p.His439Arg)	RPN2	H282R, H439R, H455R, H407R	Congenital disorder of glycosylation	Uncertain significance(Last reviewed: Aug 28, 2021)	criteria provided, single submitter	VCV001401050	20	35856969	20	37228566	1401050	1463902		NC_000020.11:37228565:A:G
NM_002951.5(RPN2):c.539T>C (p.Ile180Thr)	RPN2	I148T, I23T, I180T, I196T	Congenital disorder of glycosylation	Uncertain significance(Last reviewed: Sep 2, 2021)	criteria provided, single submitter	VCV000863434	20	35832347	20	37203944	863434	848382	rs759056271	NC_000020.11:37203943:T:C
NM_002951.5(RPN2):c.13+21_13+22insACAGACAGGGCCCCGCGGCCGGCACTCTT	MROH8|RPN2	I40fs	Congenital disorder of glycosylation	Likely benign(Last reviewed: Dec 10, 2021)	criteria provided, single submitter	VCV001148510	20	35807790 - 35807791	20	37179387 - 37179388	1148510	1149439		NC_000020.11:37179387:CTT:CTTACAGACAGGGCCCCGCGGCCGGCACTCTT
NM_002951.5(RPN2):c.395T>G (p.Leu132Arg)	RPN2	L100R, L132R	Congenital disorder of glycosylation	Uncertain significance(Last reviewed: Sep 1, 2021)	criteria provided, single submitter	VCV001015672	20	35827544	20	37199141	1015672	1014124	rs2067322572	NC_000020.11:37199140:T:G
NM_002951.5(RPN2):c.1656_1657delinsCA (p.Leu553Met)	RPN2	L569M, L553M, L521M, L396M	Congenital disorder of glycosylation	Uncertain significance(Last reviewed: Sep 1, 2021)	criteria provided, single submitter	VCV000665794	20	35860773 - 35860774	20	37232370 - 37232371	665794	648660	rs1600843838	NC_000020.11:37232369:GT:CA
NM_002951.5(RPN2):c.1363A>C (p.Asn455His)	RPN2	N298H, N423H, N471H, N455H	Congenital disorder of glycosylation	Uncertain significance(Last reviewed: Sep 1, 2021)	criteria provided, single submitter	VCV000835160	20	35857016	20	37228613	835160	848383	rs754734597	NC_000020.11:37228612:A:C
NM_002951.5(RPN2):c.1322A>G (p.Gln441Arg)	RPN2	Q409R, Q441R, Q457R, Q284R	Congenital disorder of glycosylation	Uncertain significance(Last reviewed: Aug 13, 2021)	criteria provided, single submitter	VCV001389122	20	35856975	20	37228572	1389122	1476702		NC_000020.11:37228571:A:G
NM_002951.5(RPN2):c.1685G>A (p.Arg562Gln)	RPN2	R405Q, R562Q, R578Q, R530Q	Congenital disorder of glycosylation	Uncertain significance(Last reviewed: Sep 10, 2021)	criteria provided, single submitter	VCV000839868	20	35862430	20	37234027	839868	848384	rs200070240	NC_000020.11:37234026:G:A
NM_002951.5(RPN2):c.1855C>T (p.Arg619Trp)	RPN2	R635W, R462W, R587W, R619W	Congenital disorder of glycosylation	Uncertain significance(Last reviewed: Aug 28, 2021)	criteria provided, single submitter	VCV001444837	20	35865084	20	37236681	1444837	1384927		NC_000020.11:37236680:C:T
NM_002951.5(RPN2):c.313T>G (p.Ser105Ala)	RPN2	S105A, S73A	Congenital disorder of glycosylation	Uncertain significance(Last reviewed: Aug 20, 2021)	criteria provided, single submitter	VCV000460291	20	35827462	20	37199059	460291	470886	rs750026130	NC_000020.11:37199058:T:G
NM_002951.5(RPN2):c.935C>G (p.Ser312Cys)	RPN2	S312C, S155C, S328C, S280C	Congenital disorder of glycosylation	Uncertain significance(Last reviewed: Sep 7, 2021)	criteria provided, single submitter	VCV001472328	20	35838517	20	37210114	1472328	1385476		NC_000020.11:37210113:C:G
NM_002951.5(RPN2):c.119C>T (p.Ser40Leu)	RPN2	S40L	Congenital disorder of glycosylation	Uncertain significance(Last reviewed: Aug 24, 2021)	criteria provided, single submitter	VCV001022440	20	35812688	20	37184285	1022440	1014122	rs773226770	NC_000020.11:37184284:C:T
NM_002951.5(RPN2):c.244A>G (p.Ser82Gly)	RPN2	S82G	Congenital disorder of glycosylation	Uncertain significance(Last reviewed: Aug 28, 2021)	criteria provided, single submitter	VCV001025411	20	35826836	20	37198433	1025411	1014123	rs745748573	NC_000020.11:37198432:A:G
NM_002951.5(RPN2):c.805G>A (p.Val269Met)	RPN2	V112M, V237M, V269M, V285M	Congenital disorder of glycosylation	Uncertain significance(Last reviewed: Sep 1, 2021)	criteria provided, single submitter	VCV001055522	20	35835790	20	37207387	1055522	1051710		NC_000020.11:37207386:G:A
NM_002951.5(RPN2):c.1147G>A (p.Val383Met)	RPN2	V226M, V351M, V383M, V399M	Congenital disorder of glycosylation	Likely benign(Last reviewed: Nov 12, 2021)	criteria provided, single submitter	VCV001573327	20	35852335	20	37223932	1573327	1573693		NC_000020.11:37223931:G:A
NM_002951.5(RPN2):c.1372G>T (p.Val458Leu)	RPN2	V301L, V426L, V458L, V474L	Congenital disorder of glycosylation	Benign(Last reviewed: Nov 4, 2021)	criteria provided, single submitter	VCV001164501	20	35857025	20	37228622	1164501	1158861		NC_000020.11:37228621:G:T
NM_002951.5(RPN2):c.1372G>A (p.Val458Met)	RPN2	V301M, V426M, V458M, V474M	Congenital disorder of glycosylation	Likely benign(Last reviewed: Nov 14, 2019)	criteria provided, single submitter	VCV001087089	20	35857025	20	37228622	1087089	1085333		NC_000020.11:37228621:G:A
NM_002951.5(RPN2):c.913G>C (p.Val305Leu)	RPN2	V305L, V321L, V148L, V273L	Congenital disorder of glycosylation	Uncertain significance(Last reviewed: Aug 14, 2021)	criteria provided, single submitter	VCV001470965	20	35838495	20	37210092	1470965	1395192		NC_000020.11:37210091:G:C
NM_002951.5(RPN2):c.1540G>A (p.Val514Ile)	RPN2	V357I, V482I, V514I, V530I	Congenital disorder of glycosylation	Uncertain significance(Last reviewed: Sep 1, 2021)	criteria provided, single submitter	VCV001011890	20	35858421	20	37230018	1011890	999001	rs2068196334	NC_000020.11:37230017:G:A
NM_002951.5(RPN2):c.1100T>C (p.Val367Ala)	RPN2	V367A, V210A, V335A, V383A	Congenital disorder of glycosylation	Uncertain significance(Last reviewed: Sep 1, 2021)	criteria provided, single submitter	VCV000582814	20	35852288	20	37223885	582814	575095	rs977981583	NC_000020.11:37223884:T:C
NM_002951.5(RPN2):c.1501G>T (p.Val501Leu)	RPN2	V469L, V501L, V517L, V344L	Congenital disorder of glycosylation	Benign(Last reviewed: Jan 14, 2021)	criteria provided, single submitter	VCV000784608	20	35858382	20	37229979	784608	716952	rs61731019	NC_000020.11:37229978:G:T
NM_002951.5(RPN2):c.193G>T (p.Val65Leu)	RPN2	V65L	Congenital disorder of glycosylation	Uncertain significance(Last reviewed: Aug 30, 2022)	criteria provided, single submitter	VCV001718371	20	35812762	20	37184359	1718371	1778731		NC_000020.11:37184358:G:T
NM_002951.5(RPN2):c.1033_1034delinsGG (p.Tyr345Gly)	RPN2	Y361G, Y188G, Y313G, Y345G	Congenital disorder of glycosylation	Uncertain significance(Last reviewed: Sep 1, 2021)	criteria provided, single submitter	VCV000953262	20	35842209 - 35842210	20	37213806 - 37213807	953262	951090	rs2067737486	NC_000020.11:37213805:TA:GG
NM_002951.5(RPN2):c.157T>C (p.Tyr53His)	RPN2	Y53H	Congenital disorder of glycosylation	Uncertain significance(Last reviewed: Aug 26, 2021)	criteria provided, single submitter	VCV000843831	20	35812726	20	37184323	843831	848380	rs1361242331	NC_000020.11:37184322:T:C
NM_002951.5(RPN2):c.265T>C (p.Tyr89His)	RPN2	Y89H	not specified|Congenital disorder of glycosylation	Benign(Last reviewed: Dec 3, 2021)	criteria provided, multiple submitters, no conflicts	VCV000196355	20	35826857	20	37198454	196355	193516	rs146315738	NC_000020.11:37198453:T:C
NM_152713.5(STT3A):c.961G>A (p.Gly321Arg)	STT3A	G229R, G321R	Congenital disorder of glycosylation, type Iw, autosomal dominant	Uncertain significance(Last reviewed: Apr 28, 2022)	criteria provided, single submitter	VCV001703171	11	125478184	11	125608289	1703171	1695562		NC_000011.10:125608288:G:A
NM_152713.5(STT3A):c.137A>G (p.His46Arg)	STT3A	H46R	Congenital disorder of glycosylation, type Iw, autosomal dominant	Likely pathogenic(Last reviewed: Jun 16, 2022)	criteria provided, single submitter	VCV001334778	11	125467002	11	125597107	1334778	1325701		NC_000011.10:125597106:A:G
NM_152713.5(STT3A):c.479G>A (p.Arg160Gln)	STT3A	R160Q, R68Q	Congenital disorder of glycosylation, type Iw, autosomal dominant	Likely pathogenic(Last reviewed: Jun 16, 2022)	criteria provided, single submitter	VCV001334779	11	125474113	11	125604218	1334779	1325702		NC_000011.10:125604217:G:A
NM_152713.5(STT3A):c.985C>T (p.Arg329Cys)	STT3A	R329C, R237C	Congenital disorder of glycosylation, type Iw, autosomal dominant	Uncertain significance(Last reviewed: Jun 16, 2022)	criteria provided, single submitter	VCV001334782	11	125479352	11	125609457	1334782	1325705		NC_000011.10:125609456:C:T
NM_152713.5(STT3A):c.1213C>T (p.Arg405Cys)	STT3A	R405C, R313C	Congenital disorder of glycosylation, type Iw, autosomal dominant	Pathogenic(Last reviewed: Jun 16, 2022)	criteria provided, single submitter	VCV001334780	11	125482490	11	125612595	1334780	1325703		NC_000011.10:125612594:C:T
NM_152713.5(STT3A):c.1214G>A (p.Arg405His)	STT3A	R405H, R313H	Congenital disorder of glycosylation, type Iw, autosomal dominant	Likely pathogenic(Last reviewed: Jun 16, 2022)	criteria provided, single submitter	VCV001334781	11	125482491	11	125612596	1334781	1325704		NC_000011.10:125612595:G:A
NM_152713.5(STT3A):c.1637C>T (p.Thr546Ile)	STT3A	T546I, T454I	Congenital disorder of glycosylation, type Iw, autosomal dominant	Uncertain significance(Last reviewed: Jun 16, 2022)	criteria provided, single submitter	VCV001334776	11	125484064	11	125614169	1334776	1325699		NC_000011.10:125614168:C:T
NM_152713.5(STT3A):c.1589A>C (p.Tyr530Ser)	STT3A	Y530S, Y438S	Congenital disorder of glycosylation, type Iw, autosomal dominant	Uncertain significance(Last reviewed: Jun 16, 2022)	criteria provided, single submitter	VCV001334777	11	125484016	11	125614121	1334777	1325700		NC_000011.10:125614120:A:C
NM_152713.5(STT3A):c.415A>C (p.Lys139Gln)	STT3A	K139Q, K47Q	STT3A-congenital disorder of glycosylation	Uncertain significance(Last reviewed: Sep 19, 2019)	criteria provided, single submitter	VCV001027877	11	125472841	11	125602946	1027877	1017401	rs1939729667	NC_000011.10:125602945:A:C
NM_152713.5(STT3A):c.1310G>A (p.Arg437His)	STT3A	R345H, R437H	STT3A-congenital disorder of glycosylation	Uncertain significance(Last reviewed: Feb 3, 2021)	criteria provided, single submitter	VCV001299225	11	125482587	11	125612692	1299225	1289086	rs776079118	NC_000011.10:125612691:G:A
NM_152713.5(STT3A):c.1877T>C (p.Val626Ala)	STT3A	V626A, V534A	STT3A-congenital disorder of glycosylation	Pathogenic(Last reviewed: Nov 15, 2013)	no assertion criteria provided	VCV000102443	11	125488370	11	125618475	102443	108185	rs587777216	NC_000011.10:125618474:T:C
NM_178862.3(STT3B):c.758G>C (p.Cys253Ser)	STT3B	C253S	STT3B-congenital disorder of glycosylation	Uncertain significance(Last reviewed: Sep 5, 2018)	criteria provided, single submitter	VCV000651772	3	31638336	3	31596844	651772	631167	rs1008042824	NC_000003.12:31596843:G:C
NM_178862.3(STT3B):c.307G>T (p.Asp103Tyr)	STT3B	D103Y	STT3B-congenital disorder of glycosylation	Uncertain significance(Last reviewed: Nov 30, 2021)	criteria provided, single submitter	VCV001354333	3	31574797	3	31533305	1354333	1341451		NC_000003.12:31533304:G:T
NM_178862.3(STT3B):c.136G>A (p.Gly46Ser)	STT3B	G46S	STT3B-congenital disorder of glycosylation	Benign(Last reviewed: Dec 31, 2019)	criteria provided, single submitter	VCV000702393	3	31574626	3	31533134	702393	691371	rs527396203	NC_000003.12:31533133:G:A
NM_178862.3(STT3B):c.619A>G (p.Ile207Val)	STT3B	I207V	STT3B-congenital disorder of glycosylation	Uncertain significance(Last reviewed: Dec 18, 2017)	criteria provided, single submitter	VCV000522893	3	31621496	3	31580004	522893	513534	rs780102016	NC_000003.12:31580003:A:G
NM_178862.3(STT3B):c.1342A>G (p.Ile448Val)	STT3B	I448V	STT3B-congenital disorder of glycosylation	Uncertain significance(Last reviewed: Dec 21, 2019)	criteria provided, single submitter	VCV000849370	3	31663603	3	31622111	849370	827894	rs559861697	NC_000003.12:31622110:A:G
NM_178862.3(STT3B):c.2366A>G (p.Asn789Ser)	STT3B	N789S	STT3B-congenital disorder of glycosylation	Uncertain significance(Last reviewed: Dec 4, 2018)	criteria provided, single submitter	VCV000655126	3	31674605	3	31633113	655126	631168	rs139208333	NC_000003.12:31633112:A:G
NM_178862.3(STT3B):c.11C>T (p.Pro4Leu)	STT3B	P4L	STT3B-congenital disorder of glycosylation	Uncertain significance(Last reviewed: Jun 15, 2020)	criteria provided, single submitter	VCV001042772	3	31574501	3	31533009	1042772	1025200	rs1250170448	NC_000003.12:31533008:C:T
NM_178862.3(STT3B):c.1948A>G (p.Arg650Gly)	STT3B	R650G	STT3B-congenital disorder of glycosylation	Uncertain significance(Last reviewed: Nov 22, 2021)	criteria provided, single submitter	VCV001392903	3	31667494	3	31626002	1392903	1402631		NC_000003.12:31626001:A:G
NM_178862.3(STT3B):c.2072G>A (p.Arg691Gln)	STT3B	R691Q	STT3B-congenital disorder of glycosylation	Uncertain significance(Last reviewed: Jun 18, 2019)	criteria provided, single submitter	VCV000972008	3	31667618	3	31626126	972008	953430	rs949533229	NC_000003.12:31626125:G:A
NM_178862.3(STT3B):c.887C>G (p.Thr296Ser)	STT3B	T296S	STT3B-congenital disorder of glycosylation	Uncertain significance(Last reviewed: Sep 1, 2021)	criteria provided, single submitter	VCV001346179	3	31656606	3	31615114	1346179	1378468		NC_000003.12:31615113:C:G
NM_178862.3(STT3B):c.490G>A (p.Val164Ile)	STT3B	V164I	STT3B-congenital disorder of glycosylation	Uncertain significance(Last reviewed: Sep 2, 2021)	criteria provided, single submitter	VCV001393970	3	31621367	3	31579875	1393970	1422508		NC_000003.12:31579874:G:A
NM_006765.4(TUSC3):c.17C>T (p.Ala6Val)	TUSC3	A6V	Congenital disorder of glycosylation	Uncertain significance(Last reviewed: Jan 13, 2018)	criteria provided, single submitter	VCV000912229	8	15397956	8	15540447	912229	899150	rs1211304490	NC_000008.11:15540446:C:T
NM_006765.4(TUSC3):c.414del (p.Asp138fs)	TUSC3	D138fs	Congenital disorder of glycosylation	Uncertain significance(Last reviewed: Dec 12, 2018)	criteria provided, single submitter	VCV000632519	8	15508311	8	15650802	632519	620296	rs1563154271	NC_000008.11:15650801:C:
NM_006765.4(TUSC3):c.838G>A (p.Glu280Lys)	TUSC3	E280K	Congenital disorder of glycosylation	Uncertain significance(Last reviewed: Jan 13, 2018)	criteria provided, single submitter	VCV000910174	8	15588214	8	15730705	910174	899157	rs1810684992	NC_000008.11:15730704:G:A
NM_006765.4(TUSC3):c.259A>G (p.Ile87Val)	TUSC3	I87V	Congenital disorder of glycosylation	Uncertain significance(Last reviewed: Jan 13, 2018)	criteria provided, single submitter	VCV000362310	8	15480709	8	15623200	362310	313569	rs759296891	NC_000008.11:15623199:A:G
NM_006765.4(TUSC3):c.482A>G (p.Lys161Arg)	TUSC3	K161R	Congenital disorder of glycosylation	Uncertain significance(Last reviewed: Apr 27, 2017)	criteria provided, single submitter	VCV000908227	8	15517071	8	15659562	908227	899156	rs1807328725	NC_000008.11:15659561:A:G
NM_006765.4(TUSC3):c.3G>A (p.Met1Ile)	TUSC3	M1I	Congenital disorder of glycosylation	Uncertain significance(Last reviewed: Jan 13, 2018)	criteria provided, single submitter	VCV000362309	8	15397942	8	15540433	362309	313568	rs886062771	NC_000008.11:15540432:G:A
NM_006765.4(TUSC3):c.62C>G (p.Pro21Arg)	TUSC3	P21R	Congenital disorder of glycosylation	Uncertain significance(Last reviewed: Jan 13, 2018)	criteria provided, single submitter	VCV000912232	8	15398001	8	15540492	912232	899153	rs750727769	NC_000008.11:15540491:C:G
NM_006765.4(TUSC3):c.677A>G (p.Tyr226Cys)	TUSC3	Y226C	Congenital disorder of glycosylation	Uncertain significance(Last reviewed: Jun 14, 2016)	criteria provided, single submitter	VCV000362312	8	15519774	8	15662265	362312	308396	rs146409575	NC_000008.11:15662264:A:G
NM_006765.4(TUSC3):c.934C>T (p.Arg312Trp)	TUSC3	R312W	Congenital disorder of glycosylation|Inborn genetic diseases	Uncertain significance(Last reviewed: Dec 20, 2017)	criteria provided, multiple submitters, no conflicts	VCV000910177	8	15601118	8	15743609	910177	899160	rs554205458	NC_000008.11:15743608:C:T
NM_006765.4(TUSC3):c.25C>G (p.Arg9Gly)	TUSC3	R9G	Inborn genetic diseases|Congenital disorder of glycosylation|Intellectual disability, autosomal recessive 7	Uncertain significance(Last reviewed: Nov 30, 2021)	criteria provided, multiple submitters, no conflicts	VCV000912231	8	15397964	8	15540455	912231	899152	rs755808199	NC_000008.11:15540454:C:G
NM_006765.4(TUSC3):c.193A>G (p.Ile65Val)	TUSC3	I65V	Inborn genetic diseases|not specified|not provided|Congenital disorder of glycosylation|Intellectual disability, autosomal recessive 7	Benign/Likely benign(Last reviewed: Mar 31, 2020)	criteria provided, multiple submitters, no conflicts	VCV000130692	8	15480643	8	15623134	130692	136138	rs11545035	NC_000008.11:15623133:A:G
NM_006765.4(TUSC3):c.992C>A (p.Ser331Ter)	TUSC3	S331*	Intellectual disability, autosomal recessive 7|Intellectual disability|not provided|Congenital disorder of glycosylation	Conflicting interpretations of pathogenicity(Last reviewed: Aug 1, 2020)	criteria provided, conflicting interpretations	VCV000095432	8	15605938	8	15748429	95432	101331	rs200667343	NC_000008.11:15748428:C:A
NM_006765.4(TUSC3):c.38C>T (p.Ala13Val)	TUSC3	A13V	not provided|Inborn genetic diseases|Intellectual disability, autosomal recessive 7|Congenital disorder of glycosylation	Uncertain significance(Last reviewed: Sep 3, 2021)	criteria provided, multiple submitters, no conflicts	VCV000547986	8	15397977	8	15540468	547986	538399	rs200808372	NC_000008.11:15540467:C:T
NM_006765.4(TUSC3):c.23C>T (p.Ser8Leu)	TUSC3	S8L	not specified|Congenital disorder of glycosylation	Uncertain significance(Last reviewed: May 21, 2019)	criteria provided, multiple submitters, no conflicts	VCV000912230	8	15397962	8	15540453	912230	899151	rs1420153973	NC_000008.11:15540452:C:T
