# Supplementary material for: Functional classification of DDOST variants of uncertain clinical significance in congenital disorders of glycosylation
Source: Sci Rep. 2023 Oct 17;13:17648. doi: 10.1038/s41598-023-42178-y (PMC10582084; doi:10.1038/s41598-023-42178-y)
Supplement: Supplementary file 6 — Supplementary Table 4. [file 41598_2023_42178_MOESM6_ESM.xlsx]

## Sheet: Table_S1_Overview_primers
Supplementary Table 4 - Overview of primers used in the study
Overview of all primer sequences that are used in this study are listed per experiment.
Information	Experiment		Sequence
Generation of vectors
V5-APEX2 to replace GFP in SP-eGFP-N1 and LOX-eGFP-N1	PCR amplification to add BamHI site	FW	AAAAGGATCCAGGCAAGCCCATCCCCAACCC
V5-APEX2 to replace GFP in SP-eGFP-N1 and LOX-eGFP-N1	PCR amplification to add NotI site	RV	AAAAGCGGCCGCTTAGGCATCAGCAAACCCAAGCTCGG
SP-APEX2 and LOX-APEX2 in LV-EF-1a-IRES-Puro	PCR amplification to add NotI site	FW	AAAAGCGGCCGCGCCATGCGTTTCGCCTGGGCTGT
SP-APEX2 and LOX-APEX2 in LV-EF-1a-IRES-Puro	PCR amplification to add NotI site	RV	AAAAGCGGCCGCTTAGGCATCAGCAAACCCAAGCTCGG
GFP in LV-EF-1a-IRES-Neo	PCR amplification to add NotI site	FW	AAAGCGGCCGCAAGATGGTGAGCAAGGGCGAG
GFP in LV-EF-1a-IRES-Neo	PCR amplification to add NotI site	RV	AAAGCGGCCGCCTACTTGTACAGCTCGTCCATGCCG
DDOST in LV-EF-1a-IRES-Neo	PCR amplification to add NotI site	FW1	AAAGCGGCCGCGGAAGATGGAGCCCAGCACC
DDOST in LV-EF-1a-IRES-Neo	PCR amplification to add NotI site	RV1	AAAGCGGCCGCTCAGTCGGACTTCTCCTTCTCCTTCATG
DDOST-V5 in LV-EF-1a-IRES-Neo	PCR amplification to add NotI site	FW1	AAAGCGGCCGCGGAAGATGGAGCCCAGCACC
DDOST-V5 in LV-EF-1a-IRES-Neo	PCR amplification to add 3'-V5-tag and NotI site	RV2	AAGCGGCCGCCTAGGTGCTGTCCAGGCCCAGCAGGGGGTTGGGGATGGGCTTGCCGTCGGACTTCTCCTTCTCCTTCATG
PCR to determine gene editing efficacy with TIDE
PCR_1_DDOST	PCR amplification to determine targeting efficacy of sgDDOST #1	FW1	CCAGAGGGTGCTGCTCTGTG
PCR_1_DDOST	PCR amplification to determine targeting efficacy of sgDDOST #1	RV1	CTGCCCAGCTCTCGAAGAGG
PCR_2_DDOST	PCR amplification to determine targeting efficacy of sgDDOST #2	FW2	GCGGCGTATCCCGATCACTTC
PCR_2_DDOST	PCR amplification to determine targeting efficacy of sgDDOST #2	RV2	GAGAGACAGGCTGGGGTCATC
Sequences of sgRNAs in LentiCRISPR v2 vector
sgRNA #1_Control	sgRNA non-targeting control	S	CACCGTGATTGGGGGTCGTTCGCCA
sgRNA #1_Control	sgRNA non-targeting control	AS	AAACTGGCGAACGACCCCCAATCAC
sgRNA #2_Control	sgRNA non-targeting control	S	CACCGTATGCTCTATGGGATAAAC
sgRNA #2_Control	sgRNA non-targeting control	AS	AAACGTTTATCCCATAGAGCATAC
sgRNA #3_Control	sgRNA non-targeting control	S	CACCGTAATCGAGTCGCCTCTGCA
sgRNA #3_Control	sgRNA non-targeting control	AS	AAACTGCAGAGGCGACTCGATTAC
sgRNA_#1_LOX	sgRNA targeting hit of proximity labelling screen (control)	S	CACCGGGACATCTTCTGCACGTACG
sgRNA_#1_LOX	sgRNA targeting hit of proximity labelling screen (control)	AS	AAACCGTACGTGCAGAAGATGTCCC
sgRNA_#2_LOX	sgRNA targeting hit of proximity labelling screen (control)	S	CACCGTGTCTGGTTCTCCGCGCGCG
sgRNA_#2_LOX	sgRNA targeting hit of proximity labelling screen (control)	AS	AAACCGCGCGCGGAGAACCAGACAC
sgRNA #1_CALU	sgRNA targeting hit of proximity labelling screen	S	CACCGAAATAGACGCGGATAAAGAT
sgRNA #1_CALU	sgRNA targeting hit of proximity labelling screen	AS	AAACATCTTTATCCGCGTCTATTTC
sgRNA #2_CALU	sgRNA targeting hit of proximity labelling screen	S	CACCGGATGTAGAGCGACAGTGGAA
sgRNA #2_CALU	sgRNA targeting hit of proximity labelling screen	AS	AAACTTCCACTGTCGCTCTACATCC
sgRNA #1_CNPY3	sgRNA targeting hit of proximity labelling screen	S	CACCGAGCAATCGATTTGCCAAGGT
sgRNA #1_CNPY3	sgRNA targeting hit of proximity labelling screen	AS	AAACACCTTGGCAAATCGATTGCTC
sgRNA #2_CNPY3	sgRNA targeting hit of proximity labelling screen	S	CACCGCCAGTCGTTCTCCTCAGCTC
sgRNA #2_CNPY3	sgRNA targeting hit of proximity labelling screen	AS	AAACGAGCTGAGGAGAACGACTGGC
sgRNA #1_CRTAP	sgRNA targeting hit of proximity labelling screen	S	CACCGGGCTGCGAGACACTCGTAAA
sgRNA #1_CRTAP	sgRNA targeting hit of proximity labelling screen	AS	AAACTTTACGAGTGTCTCGCAGCCC
sgRNA #2_CRTAP	sgRNA targeting hit of proximity labelling screen	S	CACCGTTAATGTAGTCCTCGGCACC
sgRNA #2_CRTAP	sgRNA targeting hit of proximity labelling screen	AS	AAACGGTGCCGAGGACTACATTAAC
sgRNA #1_DDOST (OST48)	sgRNA targeting hit of proximity labelling screen	S	CACCGGGACTCACCAATGTCGGAGC
sgRNA #1_DDOST (OST48)	sgRNA targeting hit of proximity labelling screen	AS	AAACGCTCCGACATTGGTGAGTCCC
sgRNA #2_DDOST (OST48)	sgRNA targeting hit of proximity labelling screen	S	CACCGCACTAAGGTGCGGGGTCCGC
sgRNA #2_DDOST (OST48)	sgRNA targeting hit of proximity labelling screen	AS	AAACGCGGACCCCGCACCTTAGTGC
sgRNA #1_DNAJB11 (DJB11)	sgRNA targeting hit of proximity labelling screen	S	CACCGTGGGTCATTTGGAAGCGCCC
sgRNA #1_DNAJB11 (DJB11)	sgRNA targeting hit of proximity labelling screen	AS	AAACGGGCGCTTCCAAATGACCCAC
sgRNA #2_DNAJB11 (DJB11)	sgRNA targeting hit of proximity labelling screen	S	CACCGGCAATTGTCGGCAAGAGATG
sgRNA #2_DNAJB11 (DJB11)	sgRNA targeting hit of proximity labelling screen	AS	AAACCATCTCTTGCCGACAATTGCC
sgRNA #1_DNAJC10 (DJC10)	sgRNA targeting hit of proximity labelling screen	S	CACCGATCGTTTGGCTCATCATCGG
sgRNA #1_DNAJC10 (DJC10)	sgRNA targeting hit of proximity labelling screen	AS	AAACCCGATGATGAGCCAAACGATC
sgRNA #2_DNAJC10 (DJC10)	sgRNA targeting hit of proximity labelling screen	S	CACCGGTGGATGGGTTACTTCGAAT
sgRNA #2_DNAJC10 (DJC10)	sgRNA targeting hit of proximity labelling screen	AS	AAACATTCGAAGTAACCCATCCACC
sgRNA #1_ERAP1	sgRNA targeting hit of proximity labelling screen	S	CACCGAGATATCTAGGGCCACCCTC
sgRNA #1_ERAP1	sgRNA targeting hit of proximity labelling screen	AS	AAACGAGGGTGGCCCTAGATATCTC
sgRNA #2_ERAP1	sgRNA targeting hit of proximity labelling screen	S	CACCGGCTATCGGAAGAACCCCTGC
sgRNA #2_ERAP1	sgRNA targeting hit of proximity labelling screen	AS	AAACGCAGGGGTTCTTCCGATAGCC
sgRNA #1_ERLIN1 (ERLN1)	sgRNA targeting hit of proximity labelling screen	S	CACCGCTAACTAGCCCCAGTGGACC
sgRNA #1_ERLIN1 (ERLN1)	sgRNA targeting hit of proximity labelling screen	AS	AAACGGTCCACTGGGGCTAGTTAGC
sgRNA #2_ERLIN1 (ERLN1)	sgRNA targeting hit of proximity labelling screen	S	CACCGCTATATTGACCGAATAGAAG
sgRNA #2_ERLIN1 (ERLN1)	sgRNA targeting hit of proximity labelling screen	AS	AAACCTTCTATTCGGTCAATATAGC
sgRNA #1_ERO1A	sgRNA targeting hit of proximity labelling screen	S	CACCGCTTAATCCTGAGCGCTACAC
sgRNA #1_ERO1A	sgRNA targeting hit of proximity labelling screen	AS	AAACGTGTAGCGCTCAGGATTAAGC
sgRNA #2_ERO1A	sgRNA targeting hit of proximity labelling screen	S	CACCGTTCCATATTTTCCAAGCATC
sgRNA #2_ERO1A	sgRNA targeting hit of proximity labelling screen	AS	AAACGATGCTTGGAAAATATGGAAC
sgRNA #1_ERO1B	sgRNA targeting hit of proximity labelling screen	S	CACCGCTACCTCGGCTAGGCGCCAG
sgRNA #1_ERO1B	sgRNA targeting hit of proximity labelling screen	AS	AAACCTGGCGCCTAGCCGAGGTAGC
sgRNA #2_ERO1B	sgRNA targeting hit of proximity labelling screen	S	CACCGAAAGGACGATAAACAGATCG
sgRNA #2_ERO1B	sgRNA targeting hit of proximity labelling screen	AS	AAACCGATCTGTTTATCGTCCTTTC
sgRNA #1_ERP29	sgRNA targeting hit of proximity labelling screen	S	CACCGGGCAGCGGCCTGCACACCAA
sgRNA #1_ERP29	sgRNA targeting hit of proximity labelling screen	AS	AAACTTGGTGTGCAGGCCGCTGCCC
sgRNA #2_ERP29	sgRNA targeting hit of proximity labelling screen	S	CACCGGCGGGGAGAGAAATGCGGCG
sgRNA #2_ERP29	sgRNA targeting hit of proximity labelling screen	AS	AAACCGCCGCATTTCTCTCCCCGCC
sgRNA #1_GANAB	sgRNA targeting hit of proximity labelling screen	S	CACCGAAGATGCCCAAGTCGCGATG
sgRNA #1_GANAB	sgRNA targeting hit of proximity labelling screen	AS	AAACCATCGCGACTTGGGCATCTTC
sgRNA #2_GANAB	sgRNA targeting hit of proximity labelling screen	S	CACCGCTGTACTCACGAGACCCTAG
sgRNA #2_GANAB	sgRNA targeting hit of proximity labelling screen	AS	AAACCTAGGGTCTCGTGAGTACAGC
sgRNA #1_HSPA5 (GRP78)	sgRNA targeting hit of proximity labelling screen	S	CACCGCGACATAGGACGGCGTGATG
sgRNA #1_HSPA5 (GRP78)	sgRNA targeting hit of proximity labelling screen	AS	AAACCATCACGCCGTCCTATGTCGC
sgRNA #2_HSPA5 (GRP78)	sgRNA targeting hit of proximity labelling screen	S	CACCGCGTTGGCGATGATCTCCACG
sgRNA #2_HSPA5 (GRP78)	sgRNA targeting hit of proximity labelling screen	AS	AAACCGTGGAGATCATCGCCAACGC
sgRNA #1_HYOU1	sgRNA targeting hit of proximity labelling screen	S	CACCGATTTGTCGTCCGAGATGCAG
sgRNA #1_HYOU1	sgRNA targeting hit of proximity labelling screen	AS	AAACCTGCATCTCGGACGACAAATC
sgRNA #2_HYOU1	sgRNA targeting hit of proximity labelling screen	S	CACCGCAACAGATTTGACCGTACCC
sgRNA #2_HYOU1	sgRNA targeting hit of proximity labelling screen	AS	AAACGGGTACGGTCAAATCTGTTGC
sgRNA #1_ITGA3 (ITA3)	sgRNA targeting hit of proximity labelling screen	S	CACCGCTACCTGCATCGTGTACCCT
sgRNA #1_ITGA3 (ITA3)	sgRNA targeting hit of proximity labelling screen	AS	AAACAGGGTACACGATGCAGGTAGC
sgRNA #2_ITGA3 (ITA3)	sgRNA targeting hit of proximity labelling screen	S	CACCGGGCAATGGCGCTGCCAAAAT
sgRNA #2_ITGA3 (ITA3)	sgRNA targeting hit of proximity labelling screen	AS	AAACATTTTGGCAGCGCCATTGCCC
sgRNA #1_LOXL4	sgRNA targeting hit of proximity labelling screen	S	CACCGACCAGTGCGGGTCTAATGGC
sgRNA #1_LOXL4	sgRNA targeting hit of proximity labelling screen	AS	AAACGCCATTAGACCCGCACTGGTC
sgRNA #2_LOXL4	sgRNA targeting hit of proximity labelling screen	S	CACCGAGGTAGCCACGATGGCGCCG
sgRNA #2_LOXL4	sgRNA targeting hit of proximity labelling screen	AS	AAACCGGCGCCATCGTGGCTACCTC
sgRNA #1_MINPP1 (MINP1)	sgRNA targeting hit of proximity labelling screen	S	CACCGCGTGCTATTGTCGGGCCCCG
sgRNA #1_MINPP1 (MINP1)	sgRNA targeting hit of proximity labelling screen	AS	AAACCGGGGCCCGACAATAGCACGC
sgRNA #2_MINPP1 (MINP1)	sgRNA targeting hit of proximity labelling screen	S	CACCGTTGCGGATCTGTTTGACCGT
sgRNA #2_MINPP1 (MINP1)	sgRNA targeting hit of proximity labelling screen	AS	AAACACGGTCAAACAGATCCGCAAC
sgRNA #1_MLEC	sgRNA targeting hit of proximity labelling screen	S	CACCGACGATTGAATGGCCACGTCG
sgRNA #1_MLEC	sgRNA targeting hit of proximity labelling screen	AS	AAACCGACGTGGCCATTCAATCGTC
sgRNA #2_MLEC	sgRNA targeting hit of proximity labelling screen	S	CACCGTCAGGGTTGGAACGCAGGAT
sgRNA #2_MLEC	sgRNA targeting hit of proximity labelling screen	AS	AAACATCCTGCGTTCCAACCCTGAC
sgRNA #1_MYDGF	sgRNA targeting hit of proximity labelling screen	S	CACCGTTCACTTACGCCTCTCAAGG
sgRNA #1_MYDGF	sgRNA targeting hit of proximity labelling screen	AS	AAACCCTTGAGAGGCGTAAGTGAAC
sgRNA #2_MYDGF	sgRNA targeting hit of proximity labelling screen	S	CACCGGCATTCCTTCTCCCATAACG
sgRNA #2_MYDGF	sgRNA targeting hit of proximity labelling screen	AS	AAACCGTTATGGGAGAAGGAATGCC
sgRNA #1_NCEH1	sgRNA targeting hit of proximity labelling screen	S	CACCGTGGTGTTACCTGTTGTCCAA
sgRNA #1_NCEH1	sgRNA targeting hit of proximity labelling screen	AS	AAACTTGGACAACAGGTAACACCAC
sgRNA #2_NCEH1	sgRNA targeting hit of proximity labelling screen	S	CACCGCAGAAGTATATGGTTGATCC
sgRNA #2_NCEH1	sgRNA targeting hit of proximity labelling screen	AS	AAACGGATCAACCATATACTTCTGC
sgRNA #1_NCSTN (NICA)	sgRNA targeting hit of proximity labelling screen	S	CACCGGGACATTAAAGCCTGACGAC
sgRNA #1_NCSTN (NICA)	sgRNA targeting hit of proximity labelling screen	AS	AAACGTCGTCAGGCTTTAATGTCCC
sgRNA #2_NCSTN (NICA)	sgRNA targeting hit of proximity labelling screen	S	CACCGCCTTCAGCATCAACCCAGGT
sgRNA #2_NCSTN (NICA)	sgRNA targeting hit of proximity labelling screen	AS	AAACACCTGGGTTGATGCTGAAGGC
sgRNA #1_PDIA3	sgRNA targeting hit of proximity labelling screen	S	CACCGCGGCAGAATGGACTCACCAG
sgRNA #1_PDIA3	sgRNA targeting hit of proximity labelling screen	AS	AAACCTGGTGAGTCCATTCTGCCGC
sgRNA #2_PDIA3	sgRNA targeting hit of proximity labelling screen	S	CACCGTATGATGGACCTAGGACTGC
sgRNA #2_PDIA3	sgRNA targeting hit of proximity labelling screen	AS	AAACGCAGTCCTAGGTCCATCATAC
sgRNA #1_PDIA4	sgRNA targeting hit of proximity labelling screen	S	CACCGGATTACATGATCGAGCAGTC
sgRNA #1_PDIA4	sgRNA targeting hit of proximity labelling screen	AS	AAACGACTGCTCGATCATGTAATCC
sgRNA #2_PDIA4	sgRNA targeting hit of proximity labelling screen	S	CACCGACTTGCCCCCGAGTATGAGA
sgRNA #2_PDIA4	sgRNA targeting hit of proximity labelling screen	AS	AAACTCTCATACTCGGGGGCAAGTC
sgRNA #1_PDIA5	sgRNA targeting hit of proximity labelling screen	S	CACCGTGGACCCATAGTTGTCATAC
sgRNA #1_PDIA5	sgRNA targeting hit of proximity labelling screen	AS	AAACGTATGACAACTATGGGTCCAC
sgRNA #2_PDIA5	sgRNA targeting hit of proximity labelling screen	S	CACCGGCATAAAACATGATCAGGAG
sgRNA #2_PDIA5	sgRNA targeting hit of proximity labelling screen	AS	AAACCTCCTGATCATGTTTTATGCC
sgRNA #1_PDIA6	sgRNA targeting hit of proximity labelling screen	S	CACCGTATACTCACCCCGTATCGGG
sgRNA #1_PDIA6	sgRNA targeting hit of proximity labelling screen	AS	AAACCCCGATACGGGGTGAGTATAC
sgRNA #2_PDIA6	sgRNA targeting hit of proximity labelling screen	S	CACCGCTCGTGAAGGATCGCCTCGG
sgRNA #2_PDIA6	sgRNA targeting hit of proximity labelling screen	AS	AAACCCGAGGCGATCCTTCACGAGC
sgRNA #1_PLOD2	sgRNA targeting hit of proximity labelling screen	S	CACCGTGGCTGACTGCATAAATCGA
sgRNA #1_PLOD2	sgRNA targeting hit of proximity labelling screen	AS	AAACTCGATTTATGCAGTCAGCCAC
sgRNA #2_PLOD2	sgRNA targeting hit of proximity labelling screen	S	CACCGTGTTTATAGGTCCTTGGTCA
sgRNA #2_PLOD2	sgRNA targeting hit of proximity labelling screen	AS	AAACTGACCAAGGACCTATAAACAC
sgRNA #1_POGLUT3 (KDEL2)	sgRNA targeting hit of proximity labelling screen	S	CACCGCATTTGCTGGAGATTGATGC
sgRNA #1_POGLUT3 (KDEL2)	sgRNA targeting hit of proximity labelling screen	AS	AAACGCATCAATCTCCAGCAAATGC
sgRNA #2_POGLUT3 (KDEL2)	sgRNA targeting hit of proximity labelling screen	S	CACCGGGTAGAAATAGCGGACCGGC
sgRNA #2_POGLUT3 (KDEL2)	sgRNA targeting hit of proximity labelling screen	AS	AAACGCCGGTCCGCTATTTCTACCC
sgRNA #1_PRDX4	sgRNA targeting hit of proximity labelling screen	S	CACCGTCTTCGCTTTGCTTAGGTGC
sgRNA #1_PRDX4	sgRNA targeting hit of proximity labelling screen	AS	AAACGCACCTAAGCAAAGCGAAGAC
sgRNA #2_PRDX4	sgRNA targeting hit of proximity labelling screen	S	CACCGGTGGTCGGCGACCGATACCC
sgRNA #2_PRDX4	sgRNA targeting hit of proximity labelling screen	AS	AAACGGGTATCGGTCGCCGACCACC
sgRNA #1_SPCS3	sgRNA targeting hit of proximity labelling screen	S	CACCGCGCGAGACGTGCAGCCGCAC
sgRNA #1_SPCS3	sgRNA targeting hit of proximity labelling screen	AS	AAACGTGCGGCTGCACGTCTCGCGC
sgRNA #2_SPCS3	sgRNA targeting hit of proximity labelling screen	S	CACCGCTTCAAAGACAGGAGCGTCC
sgRNA #2_SPCS3	sgRNA targeting hit of proximity labelling screen	AS	AAACGGACGCTCCTGTCTTTGAAGC
sgRNA #1_TGFB2	sgRNA targeting hit of proximity labelling screen	S	CACCGAGATGGAAATCACCTCCGGG
sgRNA #1_TGFB2	sgRNA targeting hit of proximity labelling screen	AS	AAACCCCGGAGGTGATTTCCATCTC
sgRNA #2_TGFB2	sgRNA targeting hit of proximity labelling screen	S	CACCGAGAGGATCGAGGCGATCCGC
sgRNA #2_TGFB2	sgRNA targeting hit of proximity labelling screen	AS	AAACGCGGATCGCCTCGATCCTCTC
sgRNA #1_TMEM30A (CC50A)	sgRNA targeting hit of proximity labelling screen	S	CACCGGATCTCGCGGATGTTGTTGG
sgRNA #1_TMEM30A (CC50A)	sgRNA targeting hit of proximity labelling screen	AS	AAACCCAACAACATCCGCGAGATCC
sgRNA #2_TMEM30A (CC50A)	sgRNA targeting hit of proximity labelling screen	S	CACCGGAGATTTCACGTAACGACGA
sgRNA #2_TMEM30A (CC50A)	sgRNA targeting hit of proximity labelling screen	AS	AAACTCGTCGTTACGTGAAATCTCC
sgRNA #1_TOR1A	sgRNA targeting hit of proximity labelling screen	S	CACCGATCGCAGAGAATATTTACGA
sgRNA #1_TOR1A	sgRNA targeting hit of proximity labelling screen	AS	AAACTCGTAAATATTCTCTGCGATC
sgRNA #2_TOR1A	sgRNA targeting hit of proximity labelling screen	S	CACCGGAGACGCGGGTAGATGTAGC
sgRNA #2_TOR1A	sgRNA targeting hit of proximity labelling screen	AS	AAACGCTACATCTACCCGCGTCTCC
sgRNA #1_TOR1AIP1 (TOIP1)	sgRNA targeting hit of proximity labelling screen	S	CACCGCCGGTCCGATTCTGCGAAAG
sgRNA #1_TOR1AIP1 (TOIP1)	sgRNA targeting hit of proximity labelling screen	AS	AAACCTTTCGCAGAATCGGACCGGC
sgRNA #2_TOR1AIP1 (TOIP1)	sgRNA targeting hit of proximity labelling screen	S	CACCGCCGGGTTCGTTTTCCCACCG
sgRNA #2_TOR1AIP1 (TOIP1)	sgRNA targeting hit of proximity labelling screen	AS	AAACCGGTGGGAAAACGAACCCGGC
sgRNA #1_TXNDC5 (TXND5)	sgRNA targeting hit of proximity labelling screen	S	CACCGCCAAGAAGCTGTGAAGTACC
sgRNA #1_TXNDC5 (TXND5)	sgRNA targeting hit of proximity labelling screen	AS	AAACGGTACTTCACAGCTTCTTGGC
sgRNA #2_TXNDC5 (TXND5)	sgRNA targeting hit of proximity labelling screen	S	CACCGAACTTGATAAAGTGGTCGCC
sgRNA #2_TXNDC5 (TXND5)	sgRNA targeting hit of proximity labelling screen	AS	AAACGGCGACCACTTTATCAAGTTC
sgRNA #1_DAD1	sgRNA targeting a member of the OST complex	S	CACCGTTATAGAACCATTACCCGCT
sgRNA #1_DAD1	sgRNA targeting a member of the OST complex	AS	AAACAGCGGGTAATGGTTCTATAAC
sgRNA #2_DAD1	sgRNA targeting a member of the OST complex	S	CACCGTGTGGGGAGTTTCATCCTAG
sgRNA #2_DAD1	sgRNA targeting a member of the OST complex	AS	AAACCTAGGATGAAACTCCCCACAC
sgRNA #1_KRTCAP2 (KCP2)	sgRNA targeting a member of the OST complex	S	CACCGCGAAGAGACCCGAACCAAGC
sgRNA #1_KRTCAP2 (KCP2)	sgRNA targeting a member of the OST complex	AS	AAACGCTTGGTTCGGGTCTCTTCGC
sgRNA #2_KRTCAP2 (KCP2)	sgRNA targeting a member of the OST complex	S	CACCGTCTTGGCCAGAGGCGCCGGT
sgRNA #2_KRTCAP2 (KCP2)	sgRNA targeting a member of the OST complex	AS	AAACACCGGCGCCTCTGGCCAAGAC
sgRNA #1_MAGT1	sgRNA targeting a member of the OST complex	S	CACCGATAACGGAGTAATTTCTCGG
sgRNA #1_MAGT1	sgRNA targeting a member of the OST complex	AS	AAACCCGAGAAATTACTCCGTTATC
sgRNA #2_MAGT1	sgRNA targeting a member of the OST complex	S	CACCGGTGGGGCTTTCACAAGGCGA
sgRNA #2_MAGT1	sgRNA targeting a member of the OST complex	AS	AAACTCGCCTTGTGAAAGCCCCACC
sgRNA #1_OST4	sgRNA targeting a member of the OST complex	S	CACCGGAGCGACACGCCCAGCATGT
sgRNA #1_OST4	sgRNA targeting a member of the OST complex	AS	AAACACATGCTGGGCGTGTCGCTCC
sgRNA #2_OST4	sgRNA targeting a member of the OST complex	S	CACCGGCCCAGCATGTTGGCGAAGA
sgRNA #2_OST4	sgRNA targeting a member of the OST complex	AS	AAACTCTTCGCCAACATGCTGGGCC
sgRNA #1_OSTC (DC2)	sgRNA targeting a member of the OST complex	S	CACCGCCGAGTTACCTCCGGTGATG
sgRNA #1_OSTC (DC2)	sgRNA targeting a member of the OST complex	AS	AAACCATCACCGGAGGTAACTCGGC
sgRNA #2_OSTC (DC2)	sgRNA targeting a member of the OST complex	S	CACCGGTCATAGAACCGACACTTGG
sgRNA #2_OSTC (DC2)	sgRNA targeting a member of the OST complex	AS	AAACCCAAGTGTCGGTTCTATGACC
sgRNA #1_RPN1	sgRNA targeting a member of the OST complex	S	CACCGGTGGTCCTGGCGCACCTGGG
sgRNA #1_RPN1	sgRNA targeting a member of the OST complex	AS	AAACCCCAGGTGCGCCAGGACCACC
sgRNA #2_RPN1	sgRNA targeting a member of the OST complex	S	CACCGGATCAGCGGCGGTGCCTCGG
sgRNA #2_RPN1	sgRNA targeting a member of the OST complex	AS	AAACCCGAGGCACCGCCGCTGATCC
sgRNA #1_RPN2	sgRNA targeting a member of the OST complex	S	CACCGGAATGTATTGGACACCACGG
sgRNA #1_RPN2	sgRNA targeting a member of the OST complex	AS	AAACCCGTGGTGTCCAATACATTCC
sgRNA #2_RPN2	sgRNA targeting a member of the OST complex	S	CACCGTACTGCTCGTCTCAGCAAGG
sgRNA #2_RPN2	sgRNA targeting a member of the OST complex	AS	AAACCCTTGCTGAGACGAGCAGTAC
sgRNA #1_STT3A	sgRNA targeting a member of the OST complex	S	CACCGCGAGTAGAAACGCCCCGTCC
sgRNA #1_STT3A	sgRNA targeting a member of the OST complex	AS	AAACGGACGGGGCGTTTCTACTCGC
sgRNA #2_STT3A	sgRNA targeting a member of the OST complex	S	CACCGGGTAAGGTGGTACGTGACGA
sgRNA #2_STT3A	sgRNA targeting a member of the OST complex	AS	AAACTCGTCACGTACCACCTTACCC
sgRNA #1_STT3B	sgRNA targeting a member of the OST complex	S	CACCGTCATCCACGAGTTCGACCCG
sgRNA #1_STT3B	sgRNA targeting a member of the OST complex	AS	AAACCGGGTCGAACTCGTGGATGAC
sgRNA #2_STT3B	sgRNA targeting a member of the OST complex	S	CACCGTACATATCTCGGTCAGTAGC
sgRNA #2_STT3B	sgRNA targeting a member of the OST complex	AS	AAACGCTACTGACCGAGATATGTAC
sgRNA #1_TMEM258	sgRNA targeting a member of the OST complex	S	CACCGGGTAGAGGTGACCTCGTAAC
sgRNA #1_TMEM258	sgRNA targeting a member of the OST complex	AS	AAACGTTACGAGGTCACCTCTACCC
sgRNA #2_TMEM258	sgRNA targeting a member of the OST complex	S	CACCGGGCGGTGAAGAACATGCCAA
sgRNA #2_TMEM258	sgRNA targeting a member of the OST complex	AS	AAACTTGGCATGTTCTTCACCGCCC
sgRNA #1_TUSC3	sgRNA targeting a member of the OST complex	S	CACCGCATTCGGAAGATTGAGCGTC
sgRNA #1_TUSC3	sgRNA targeting a member of the OST complex	AS	AAACGACGCTCAATCTTCCGAATGC
sgRNA #2_TUSC3	sgRNA targeting a member of the OST complex	S	CACCGAGTATGGTGGACTATGATGA
sgRNA #2_TUSC3	sgRNA targeting a member of the OST complex	AS	AAACTCATCATAGTCCACCATACTC
sgRNA_DDOST-sd (OST48)	sgRNA targeting DDOST-sd of exon 2	S	CACCGCTCCCCTTCGGTAGAAGGTA
sgRNA_DDOST-sd (OST48)	sgRNA targeting DDOST-sd of exon 2	AS	AAACTACCTTCTACCGAAGGGGAGC
Site-directed mutagenesis of DDOST
p.S4G	Site-directed mutagenesis DDOST variant	S	GGCCGCGGTGCCGGGCTCCATCT
p.S4G	Site-directed mutagenesis DDOST variant	AS	AGATGGAGCCCGGCACCGCGGCC
p.L37F	Site-directed mutagenesis DDOST variant	S	CGCACGTTGAAGTTGTCCAGCAGCACTAAGGTGCGGGGTC
p.L37F	Site-directed mutagenesis DDOST variant	AS	GCTGGACAACTTCAACGTGCGGGAGACTCATTCGCTTTTC
p.R40Q	Site-directed mutagenesis DDOST variant	S	AAGCGAATGAGTCTCCTGCACGTTGAGGTTGTC
p.R40Q	Site-directed mutagenesis DDOST variant	AS	GACAACCTCAACGTGCAGGAGACTCATTCGCTT
p.R48W	Site-directed mutagenesis DDOST variant	S	CGGTCCTTCAGGCTCCAGAAGAAAAGCGAATGAG
p.R48W	Site-directed mutagenesis DDOST variant	AS	CTCATTCGCTTTTCTTCTGGAGCCTGAAGGACCG
p.D52N	Site-directed mutagenesis DDOST variant	S	TCAAAGCCCCGGTTCTTCAGGCTCCGG
p.D52N	Site-directed mutagenesis DDOST variant	AS	CCGGAGCCTGAAGAACCGGGGCTTTGA
p.E56G	Site-directed mutagenesis DDOST variant	S	GTCTTGAATGTGAGCCCAAAGCCCCGGTCCT
p.E56G	Site-directed mutagenesis DDOST variant	AS	AGGACCGGGGCTTTGGGCTCACATTCAAGAC
p.D63A	Site-directed mutagenesis DDOST variant	S	GACAGGCTGGGGTCAGCAGCGGTCTTGAATG
p.D63A	Site-directed mutagenesis DDOST variant	AS	CATTCAAGACCGCTGCTGACCCCAGCCTGTC
p.N79S	Site-directed mutagenesis DDOST variant	S	GGAGAAAATGATGAGACTGTCATAGAGGAATTCCCCATACTTTATG
p.N79S	Site-directed mutagenesis DDOST variant	AS	CATAAAGTATGGGGAATTCCTCTATGACAGTCTCATCATTTTCTCC
p.H143D	Site-directed mutagenesis DDOST variant	S	GAGATGTCATAGTTGTCATGGTCAATGACAGCCGTTT
p.H143D	Site-directed mutagenesis DDOST variant	AS	AAACGGCTGTCATTGACCATGACAACTATGACATCTC
p.T168A	Site-directed mutagenesis DDOST variant	S	CCAACGATGGCTGGGGCCTTCAGCAGGTTCTCAGTGTCAGC
p.T168A	Site-directed mutagenesis DDOST variant	AS	GAAGGCCCCAGCCATCGTTGGGAAATCATCTCTAAATC
p.V170I	Site-directed mutagenesis DDOST variant	S	GATTTCCCAATGATGGTTGGGGCCTTCAGCAGGTTCTCAGTGTC
p.V170I	Site-directed mutagenesis DDOST variant	AS	CCCAACCATCATTGGGAAATCATCTCTAAATCCCATCCTCTTTC
p.V170A	Site-directed mutagenesis DDOST variant	S	TGATTTCCCAGCGATGGTTGGGGCCTTCAGCAGGTTCTCAGTG
p.V170A	Site-directed mutagenesis DDOST variant	AS	CCAACCATCGCTGGGAAATCATCTCTAAATCCCATCCTCTTTC
p.G184R	Site-directed mutagenesis DDOST variant	S	TCGGCCACCATCCTAACACCTCGAAAGAGG
p.G184R	Site-directed mutagenesis DDOST variant	AS	CCTCTTTCGAGGTGTTAGGATGGTGGCCGA
p.N191K	Site-directed mutagenesis DDOST variant	S	CCAGCACCAAAGGTTTATCAGGATCGGCCAC
p.N191K	Site-directed mutagenesis DDOST variant	AS	GTGGCCGATCCTGATAAACCTTTGGTGCTGG
p.T199M	Site-directed mutagenesis DDOST variant	S	GGAAGAGCCCATCAGGATGTCCAGCACCAAAGGGTTATCAGGATC
p.T199M	Site-directed mutagenesis DDOST variant	AS	GACATCCTGATGGGCTCTTCCACCTCTTACTCCTTC
p.G200D	Site-directed mutagenesis DDOST variant	S	GTAAGAGGTGGAAGAGTCCGTCAGGATGTCCAG
p.G200D	Site-directed mutagenesis DDOST variant	AS	CTGGACATCCTGACGGACTCTTCCACCTCTTAC
p.S206P	Site-directed mutagenesis DDOST variant	S	CGGGAAGAAGGGGTAAGAGGTGGAAGAGCCCGTCAGGATGTCC
p.S206P	Site-directed mutagenesis DDOST variant	AS	CACCTCTTACCCCTTCTTCCCGGACAAGCCTATCACCCAGTATC
p.F207V	Site-directed mutagenesis DDOST variant	S	GCTTGTCCGGGAAGACGGAGTAAGAGGTGGA
p.F207V	Site-directed mutagenesis DDOST variant	AS	TCCACCTCTTACTCCGTCTTCCCGGACAAGC
p.Q215H	Site-directed mutagenesis DDOST variant	S	CACCGCATGTGGATAGTGGGTGATAGGCTTG
p.Q215H	Site-directed mutagenesis DDOST variant	AS	CAAGCCTATCACCCACTATCCACATGCGGTG
p.R237C	Site-directed mutagenesis DDOST variant	S	CGCTGAAGATGACGCAGGCATTGTTCCTGGC
p.R237C	Site-directed mutagenesis DDOST variant	AS	GCCAGGAACAATGCCTGCGTCATCTTCAGCG
p.R237H	Site-directed mutagenesis DDOST variant	S	GAAGATGACGTGGGCATTGTTCCTGGCCTGGAGCCCAGCAATG
p.R237H	Site-directed mutagenesis DDOST variant	AS	AACAATGCCCACGTCATCTTCAGCGGCTCCCTCGACTTCTTC
p.V238I	Site-directed mutagenesis DDOST variant	S	GCCGCTGAAGATGATGCGGGCATTGTTCC
p.V238I	Site-directed mutagenesis DDOST variant	AS	GGAACAATGCCCGCATCATCTTCAGCGGC
p.S243F	Site-directed mutagenesis DDOST variant	S	CTGAAGAAGTCGAGGAAGCCGCTGAAGATGACG
p.S243F	Site-directed mutagenesis DDOST variant	AS	CGTCATCTTCAGCGGCTTCCTCGACTTCTTCAG
p.D245N	Site-directed mutagenesis DDOST variant	S	CTGAAGAAGTTGAGGGAGCCGCTGAAGATGACGCGGGCATTG
p.D245N	Site-directed mutagenesis DDOST variant	AS	CGGCTCCCTCAACTTCTTCAGCGACTCCTTCTTCAACTCAG
p.F251S	Site-directed mutagenesis DDOST variant	S	GCACTGCTGAGTTGAAGGAGGAGTCGCTGAAGAAG
p.F251S	Site-directed mutagenesis DDOST variant	AS	CTTCTTCAGCGACTCCTCCTTCAACTCAGCAGTGC
p.F252del	Site-directed mutagenesis DDOST variant	S	CTGCTGAGTTGAAGGAGTCGCTGAAGAAGTCGAGGGAGCCGCTG
p.F252del	Site-directed mutagenesis DDOST variant	AS	TCAGCGACTCCTTCAACTCAGCAGTGCAGAAGGCGGCGCCCG
p.A259V	Site-directed mutagenesis DDOST variant	S	GAGCCGGGCGCCACCTTCTGCACTG
p.A259V	Site-directed mutagenesis DDOST variant	AS	CAGTGCAGAAGGTGGCGCCCGGCTC
p.P261L	Site-directed mutagenesis DDOST variant	S	CTGGGAGCCGAGCGCCGCCTTCTGCACTGCTGAGTTG
p.P261L	Site-directed mutagenesis DDOST variant	AS	AAGGCGGCGCTCGGCTCCCAGAGGTATTCCCAGACAG
p.Y272C	Site-directed mutagenesis DDOST variant	S	GCCACAGCTAGTTCACAGTTGCCTGTCTGGGAAT
p.Y272C	Site-directed mutagenesis DDOST variant	AS	ATTCCCAGACAGGCAACTGTGAACTAGCTGTGGC
p.E286del	Site-directed mutagenesis DDOST variant	S	TTCAAGGAGGGTGTGTCCTCCGTGTGGGG
p.E286del	Site-directed mutagenesis DDOST variant	AS	CGGAGGACACCCTCCTTGAACACCCAGCGGGAGAGGGCCACAGCTAGTTC
p.R290L	Site-directed mutagenesis DDOST variant	S	CACAGGCCCCACAAGGAGGACACCCTC
p.R290L	Site-directed mutagenesis DDOST variant	AS	GAGGGTGTCCTCCTTGTGGGGCCTGTG
p.R298Q	Site-directed mutagenesis DDOST variant	S	CTGTCTCGCCCACCTGATGATGGGACACAG
p.R298Q	Site-directed mutagenesis DDOST variant	AS	CTGTGTCCCATCATCAGGTGGGCGAGACAG
p.N306S	Site-directed mutagenesis DDOST variant	S	CAGTGTAGGCACTGGGTGGGGCTGTCTC
p.N306S	Site-directed mutagenesis DDOST variant	AS	GAGACAGCCCCACCCAGTGCCTACACTG
p.V319M	Site-directed mutagenesis DDOST variant	S	TGCTGGATCATGATGCTATACTCCACTAGGTCAGTGACAGTGTAG
p.V319M	Site-directed mutagenesis DDOST variant	AS	GTATAGCATCATGATCCAGCAGCTCTCAAATGGCAAATGGGTC
p.K354del	Site-directed mutagenesis DDOST variant	S	GTATTTGCCACCTTTCTTCAGGAAGGTCCTCACAAAAG
p.K354del	Site-directed mutagenesis DDOST variant	AS	CTTTTGTGAGGACCTTCCTGAAGAAAGGTGGCAAATAC
p.L364Ffs*11	Site-directed mutagenesis DDOST variant	S	CACGTCGGGCAAACTTGAACTGAACACTGTATTTGCCACCTTTCTTC
p.L364Ffs*11	Site-directed mutagenesis DDOST variant	AS	TCAGTTCAAGTTTGCCCGACGTGTATGGTGTATTCCAGTTTAAAG
p.D366N	Site-directed mutagenesis DDOST variant	S	GGAATACACCATACACGTTGGGCAACTTGAACTGAAC
p.D366N	Site-directed mutagenesis DDOST variant	AS	GTTCAGTTCAAGTTGCCCAACGTGTATGGTGTATTCC
p.R379Q	Site-directed mutagenesis DDOST variant	S	GTAGCCTAGCTGGTTGTAATCCACTTTAAACTGGAATACACCATAC
p.R379Q	Site-directed mutagenesis DDOST variant	AS	GATTACAACCAGCTAGGCTACACACACCTGTACTCTTCCACTC
p.T383I	Site-directed mutagenesis DDOST variant	S	GTACAGGTGTATGTAGCCTAGCCGGTTGTAATCCACTTTAAACTGGAATAC
p.T383I	Site-directed mutagenesis DDOST variant	AS	CTAGGCTACATACACCTGTACTCTTCCACTCAGGTATCC
p.H384R	Site-directed mutagenesis DDOST variant	S	GTGGAAGAGTACAGGCGTGTGTAGCCTAGCC
p.H384R	Site-directed mutagenesis DDOST variant	AS	GGCTAGGCTACACACGCCTGTACTCTTCCAC
p.T399M	Site-directed mutagenesis DDOST variant	S	CTCATACTGCATGTGCTGGAGTGGCCGCACGGATACCTGAGTG
p.T399M	Site-directed mutagenesis DDOST variant	AS	CTCCAGCACATGCAGTATGAGCGCTTCATCCCCTCGG
p.I405Tfs*7	Site-directed mutagenesis DDOST variant	S	GGCGCTGGCGTGAAGCGCTCATACTGCGT
p.I405Tfs*7	Site-directed mutagenesis DDOST variant	AS	ACGCAGTATGAGCGCTTCACGCCAGCGCC
p.F425Y	Site-directed mutagenesis DDOST variant	S	GACGATGCTGTAGATGAAGAGCCCCAGCATCATGGAGAAGGC
p.F425Y	Site-directed mutagenesis DDOST variant	AS	CTCTTCATCTACAGCATCGTCTTCTTGCACATGAAGGAGAAG
p.S243A	Site-directed mutagenesis DDOST variant	S	TGAAGAAGTCGAGGGCGCCGCTGAAGATGAC
p.S243A	Site-directed mutagenesis DDOST variant	AS	GTCATCTTCAGCGGCGCCCTCGACTTCTTCA
p.E286K	Site-directed mutagenesis DDOST variant	S	ACGGAGGACACCCTTCTCCTTGAACACCC
p.E286K	Site-directed mutagenesis DDOST variant	AS	GGGTGTTCAAGGAGAAGGGTGTCCTCCGT
p.E286Q	Site-directed mutagenesis DDOST variant	S	CGGAGGACACCCTGCTCCTTGAACACC
p.E286Q	Site-directed mutagenesis DDOST variant	AS	GGTGTTCAAGGAGCAGGGTGTCCTCCG
p.ΔC-9AA	Site-directed mutagenesis DDOST variant	S	CAGCATCGTCTTCTTGTGAGCGGCCGCTCTA
p.ΔC-9AA	Site-directed mutagenesis DDOST variant	AS	TAGAGCGGCCGCTCACAAGAAGACGATGCTG
p.K435S/K437S	Site-directed mutagenesis DDOST variant	S	GCCGCTCAGTCGGAACTCTCACTCTCCTTCATGTGCAAGAAGACGATGC
p.K435S/K437S	Site-directed mutagenesis DDOST variant	AS	GCATCGTCTTCTTGCACATGAAGGAGAGTGAGAGTTCCGACTGAGCGGC
